# Supplementary material for: Magnetic transferrin nanoparticles (MTNs) assay as a novel isolation approach for exosomal biomarkers in neurological diseases
Source: Biomater Res. 2023 Feb 16;27:12. doi: 10.1186/s40824-023-00353-2 (PMC9936675; doi:10.1186/s40824-023-00353-2)
Supplement: Supplementary file 2 — Additional file 2: Supplementary Table S2. Quantified 746 raw protein abundance in 30 samples in three groups, dementia, Parkinson, and multiple scleroisis. [file 40824_2023_353_MOESM2_ESM.xlsx]

## Sheet: Sheet2
Supplementary Table S2. Quantified 746 raw protein abundance in 30 samples in three groups, dementia, Parkinson, and multiple scleroisis.
			UniProt Accession ID	P04114	P02768	P01024	P01023	P0C0L5	P0C0L4	P02787	P02751-1	P08603	P02675	P02751-10	P00450	P02671	P02679-2	P01031	P00747	P02647	P01009	P01857	P08519	P00734	P35527	P00738	Q14624-2	P19827	P04275	P02774	P01859	P01876	P20742	P01008	P04264	P21333	P01011	P04003	P19823	P00751	P01860	P10643	P02790	P01871	P12259	P05156	P06396	P06727	P07358
			ProteinName	Apolipoprotein B-100	Albumin	Complement C3	Alpha-2-macroglobulin	Complement C4-B	Complement C4-A	Serotransferrin	Isoform 1 of Fibronectin	Complement factor H	Fibrinogen beta chain	Isoform 10 of Fibronectin	Ceruloplasmin	Fibrinogen alpha chain	Isoform Gamma-A of Fibrinogen gamma chain	Complement C5	Plasminogen	Apolipoprotein A-I	Alpha-1-antitrypsin	Immunoglobulin heavy constant gamma 1	Apolipoprotein(a)	Prothrombin	Keratin, type I cytoskeletal 9	Haptoglobin	Isoform 2 of Inter-alpha-trypsin inhibitor heavy chain H4	Inter-alpha-trypsin inhibitor heavy chain H1	von Willebrand factor	Vitamin D-binding protein	Immunoglobulin heavy constant gamma 2	Immunoglobulin heavy constant alpha 1	Pregnancy zone protein	Antithrombin-III	Keratin, type II cytoskeletal 1	Filamin-A	Alpha-1-antichymotrypsin	C4b-binding protein alpha chain	Inter-alpha-trypsin inhibitor heavy chain H2	Complement factor B	Immunoglobulin heavy constant gamma 3	Complement component C7	Hemopexin	Immunoglobulin heavy constant mu	Coagulation factor V	Complement factor I	Gelsolin	Apolipoprotein A-IV	Complement component C8 beta chain
ID	Group	Batch Number	GeneName	APOB	ALB	C3	A2M	C4B	C4A	TF	FN1	CFH	FGB	FN1	CP	FGA	FGG	C5	PLG	APOA1	SERPINA1	IGHG1	LPA	F2	KRT9	HP	ITIH4	ITIH1	VWF	GC	IGHG2	IGHA1	PZP	SERPINC1	KRT1	FLNA	SERPINA3	C4BPA	ITIH2	CFB	IGHG3	C7	HPX	IGHM	F5	CFI	GSN	APOA4	C8B
Dementia_1	Dementia	Batch1	NA	31.5	36.8	33.6	33.1	32.1	24.6	33.7	29.3	30.3	25.3	NA	31.3	24.4	24.6	29.3	30.1	34	33.9	34.1	24	28.7	27.2	33.8	30.2	32.3	25.1	29.9	32.5	32.4	26.2	29.7	29.3	25.9	31.1	28.9	29.5	29.9	27.9	27.7	32.9	29.9	25.7	28.3	28.7	27.3	27.6
Dementia_2	Dementia	Batch1	NA	32.1	36.9	33.3	33	30.9	23.5	33.7	29.8	30.2	25.5	NA	30.5	24.5	23.6	28.9	30.1	34	32.9	34.6	23.4	28.7	27.7	32.4	29.5	33.3	24.6	29.4	32.8	32	22.8	28.7	30.9	26.3	29.3	28.3	29.7	29.1	26.7	27.1	31.8	29.8	25.9	27.7	28.7	27.7	27.2
Dementia_3	Dementia	Batch1	NA	32.5	37.1	33.3	32.9	31.4	23.8	33.7	29.5	29.9	25	NA	30.9	24.3	23.8	29.1	29.9	34.2	33.5	34.2	23.5	28.7	26.7	32.9	30.1	33.3	24.5	29.9	32.8	32.2	25.5	29.7	28.3	26.7	30	28.4	29.6	29.1	27.8	27.3	32.3	29.2	25.9	27.8	28.6	28.4	27
Dementia_4	Dementia	Batch1	NA	32.6	36.8	33.4	33.1	31.3	22.5	33.8	29.2	30.3	25.3	NA	30.9	24.6	24.6	28.9	30	33.7	33.3	34.1	26.7	28.5	25.8	33.4	29.8	32.3	24.5	29.2	33.1	32	21.4	28.9	28.2	26.3	29.5	28.4	29.4	29.2	26.8	27.1	32	29.5	25.8	27.3	28.1	27.4	26.7
Dementia_5	Dementia	Batch1	NA	32.9	37	33.1	33.4	31.1	23.5	33.5	29.8	29.5	25.7	NA	30.7	23.5	24.3	29	30.1	34.4	33.2	34.1	25.5	28.8	29.8	32.7	29.8	33.3	24.3	29.6	32.6	32.5	24.2	29.3	31.7	26.8	29.5	28	29.9	28.4	26.7	27.6	32.2	29.3	26.1	27.4	28.6	27.5	26.6
Dementia_6	Dementia	Batch2	NA	32.8	36.4	34.5	33.8	32.9	23.1	33.8	29.9	32.3	28.2	NA	30.5	26.7	26.6	30.2	29.9	34.5	33.1	34.8	27.9	29.1	28	32.3	30.6	32.4	25.6	29.8	32.9	32	25.1	29.8	30	26.6	30.6	29.7	29.5	29.2	29.7	27.8	32.2	31.1	26.4	28.8	28.2	30.3	27.5
Dementia_7	Dementia	Batch2	NA	32.1	36.3	34.6	32.8	32.5	23.1	33.4	30.3	32.1	25.8	18.2	29.5	24.4	24.6	30.1	29.7	34.7	32.9	35	25.8	28.8	27.9	32.1	30.4	32.4	25.7	29.4	32.4	32.7	23.9	29.7	29.8	26.2	30	29.1	29.3	28.5	28.6	27.6	31.6	31.1	26.4	28.5	28.7	30.1	27.7
Dementia_8	Dementia	Batch2	NA	34.4	36	35.2	32.4	33.4	23.5	33	30.3	32.9	27.3	18.3	29.5	26.8	27.3	30.5	30	35	33.1	34.8	29.2	28.9	27.5	31.2	30.5	32.1	25.9	29.1	33.1	32.7	26	30.3	29.2	26.5	30.5	30.3	29.2	28.8	31.1	27.6	31.4	30.9	26.6	29.4	29.2	30.2	27.7
Dementia_9	Dementia	Batch2	NA	34.2	36.5	35.8	33.3	33.8	24.1	33.7	31.2	33.8	26.5	NA	30.2	25.1	25.4	31.3	30.8	35.6	33.9	35.1	29.9	30	30.1	33	31.6	32.7	27	30.2	32.8	33.5	26.2	30.5	31.4	27.5	31.1	31	29.8	29.7	29.6	28.3	32.3	30.6	27.4	30.6	29.6	31.5	29
Dementia_10	Dementia	Batch2	NA	33.2	36.8	35.1	33.7	32.9	22.6	34.6	30.2	33.2	26	NA	30.9	25.3	24.9	30.5	30.4	34.6	33.3	35.1	27	29.1	27.5	27.8	30.7	32.4	26.1	29.9	33.2	32.6	24.1	30.6	29.5	26.8	30.4	29.4	29.6	29.4	29.1	28.2	31.6	31.9	26.7	29.4	29.5	30.8	28.5
Parkinson_1	Parkinson	Batch1	NA	32.1	37.4	33.5	33.7	31.4	23.6	33.9	29.8	30	31.6	NA	30.6	30.3	30.5	29.3	30.4	33.9	33.1	34.4	22.3	30.2	28.3	28.1	29.8	33.5	24.2	29.9	33.4	31.5	22.2	30.3	30.4	27	29.8	27.8	29.4	28.9	27.8	27.1	32.1	30.8	25.9	27.4	28.7	27.8	26.8
Parkinson_2	Parkinson	Batch1	NA	32.4	37.4	33.3	32.9	31.7	24.3	34.2	28.7	30.5	31.8	NA	30.7	30.7	31	29.5	30.9	34.2	32.8	34.5	24.6	30.5	28.4	32.4	30.2	33.6	23.2	30	32.9	31.7	22.5	30.8	29.8	26.2	30.2	28	29.8	29.6	27.9	27.1	32.4	30.5	26.2	27.6	29.1	29.4	26.8
Parkinson_3	Parkinson	Batch1	NA	32.7	37.3	33.3	33.2	31.4	24.1	33.8	29.2	30.5	31.7	NA	30.7	30.7	30.8	29.3	30.6	34	33.5	34.5	23.3	30.3	27.5	33	29.9	33.5	23.5	30.3	33.2	32.2	22.5	30.8	29.7	26.5	29.9	28.2	29.9	29.2	28.1	27.3	32.4	30.6	26.1	27.7	28.9	29	26.8
Parkinson_4	Parkinson	Batch1	NA	32.3	37.3	33.5	33.3	31.4	23.9	34	30.5	30.3	32	NA	30.6	30.9	31.1	29.5	30.5	34.2	33.5	34.2	24	30.6	27.3	33	29.9	33.4	25.2	29.9	33.3	32.2	24.4	30.4	29	26.8	29.4	28	29.9	29.1	26.9	27.5	32.4	30.2	25.9	27.8	28.6	29.4	26.6
Parkinson_5	Parkinson	Batch1	NA	32	37.5	32.1	32.9	30.4	22.5	34.2	29.3	28.6	30.3	NA	30.3	29.2	29.4	28.6	30	33.8	32.4	34.5	24.8	29.6	27.3	32.7	29.2	32.5	23.5	29.8	32.9	31.9	17.3	29.4	29.3	26.4	28.6	26.6	28.3	28.8	26.5	27.1	31.8	30.2	25.9	26.9	28.6	29.2	26.1
Parkinson_6	Parkinson	Batch2	NA	31.7	36	33.4	32.1	32.3	23.5	33.5	31.5	31.8	34.6	NA	29.1	34.1	34.5	29.2	30.2	33.4	32.1	34.1	25.9	30.4	27.5	32.1	29.2	32	27.2	28.8	32.8	31.5	22.9	29.4	29.3	25.2	29.6	29.9	29	28.2	27.3	26.8	31.2	29.5	25.9	28.4	27.1	29.8	26.3
Parkinson_7	Parkinson	Batch2	NA	32.5	36.5	33.3	32.2	31.8	24.2	33.5	30.9	31.7	34.8	19.6	29	34.4	34.8	29.1	30.3	33	31.9	34.3	25.7	30.7	26.8	31.2	29.2	32.1	26	29.2	32.1	32.2	23.9	29.3	29	25.3	29.6	29	28.9	28.4	28.2	27.2	30.9	31.1	25.6	28.3	27.1	29.4	26.2
Parkinson_8	Parkinson	Batch2	NA	32	36.4	33	32.6	31.5	23.5	33.9	30.5	31.5	34.3	NA	29.5	33.9	34.4	29.4	30.4	33.2	32.6	34.6	25.5	30.2	26.8	31.8	29.6	32.1	25	29.7	32.6	31.8	23.6	29.8	28.6	25.4	30	29.3	29.3	28.9	29.7	26.4	31.7	30.1	25.4	27.9	27.4	29.5	26.5
Parkinson_9	Parkinson	Batch2	NA	32.5	36.2	33.8	32.1	32.2	23.8	33.4	30.2	31.9	34.7	NA	29.1	34.3	34.7	29.5	30.1	33.8	32	34.2	26.2	31.3	27.7	31.6	29.7	32.1	25.2	29.8	32.6	31.6	27	29.4	29.5	25.3	29.7	29.2	29.1	28.6	27.2	26.3	31.4	30.1	25.9	28.7	27.1	29.3	26.6
Parkinson_10	Parkinson	Batch2	NA	31.7	35.7	33.1	31.2	31.6	23.6	32.4	30.3	31.9	34.9	19.3	28.6	34.6	35	28.9	29.7	33.5	31.3	34.1	25	30.5	25.8	30.6	29.1	31.7	25.9	28.7	32.1	30.8	25.6	28.5	27.7	24.8	29.4	29	28	28	27.7	26.1	30.2	30.2	25.3	28.3	26.1	28.8	25.6
Multiple_sclerosis_1	Multiple sclerosis	Batch1	NA	32.9	37	33.9	33.8	32	23.8	34.3	30.9	31.1	26.3	NA	31.4	24.6	25.6	29.8	31.2	34.5	33.6	34.8	23	29.6	29.1	33.3	30.3	32.7	25.7	30.5	31.6	32	21.7	30	31.1	27.3	30.5	28.6	30.7	29	27.8	27.8	32.6	31.2	26.6	28.3	29	29.5	27.8
Multiple_sclerosis_2	Multiple sclerosis	Batch1	NA	33	37.3	34.2	34.1	31.9	23.6	34.6	31.3	30.8	26.1	NA	31.5	25.1	24.9	30.1	31.5	34.9	33.8	34.5	26.6	30.2	29.4	32.9	30.8	32.7	26.9	30.3	32.6	32.3	24	29.7	31.1	27.4	30.7	28.3	30.9	29.7	26.9	28.4	32.7	30.9	27.2	28.3	28.9	29.5	28.2
Multiple_sclerosis_3	Multiple sclerosis	Batch1	NA	32.9	37	34.1	33.5	32.1	24	34.3	30.5	31.3	25.6	NA	31.3	24.7	24.6	29.6	30.8	34.6	33.7	34.7	29.4	29.6	30	32.9	30.4	32.7	25.9	30.3	32.5	33	25.7	29.4	31.3	26.9	30	29.3	30.4	29.6	28.9	27.5	32.4	31.6	26.9	28.2	28.8	28.5	27.8
Multiple_sclerosis_4	Multiple sclerosis	Batch1	NA	33.3	37.3	34.3	33.5	32.3	24.1	34.2	30.4	31.9	26.6	NA	31.4	25.4	24.5	29.9	31.1	34.4	33.6	34.5	28.3	30	29.9	32.1	30.3	32.8	25.4	30.6	32.9	32.3	21.2	29.6	31.3	27.7	30.5	29.3	30.4	29.6	26.7	27.8	32.4	30.1	27	28.8	28.8	29.1	27.9
Multiple_sclerosis_5	Multiple sclerosis	Batch1	NA	33.1	37.2	34.3	33.7	32.7	25	34.3	30.5	31.1	26.2	NA	31.4	25.3	24.1	29.9	31.1	34.6	33.3	34.3	24	29.9	28.6	33	30.5	30.2	24.2	30.8	33.1	32.3	25.3	29.7	30.2	27.7	30.5	29.1	30.6	29.5	27.9	27.6	32.7	29.5	26.8	28.5	28.9	29.5	28.1
Multiple_sclerosis_6	Multiple sclerosis	Batch2	NA	32.3	37.2	34.1	34.7	32.6	23.1	34.5	29.9	31.5	25.8	NA	31.2	25.1	24.1	30.3	30.3	33.4	32.9	34.7	24.3	28.8	28.4	32.7	30.9	33.2	26.6	30.4	33.1	32.2	23.8	29.3	30.3	27.6	30	28.9	29.5	29.6	29.4	28	31.6	31.3	26.2	28.6	29.2	29.5	28.5
Multiple_sclerosis_7	Multiple sclerosis	Batch2	NA	33.8	36.7	35.5	32.8	33.5	27.3	33.9	31	33	26.1	18.3	30.3	24.7	24.1	30.9	30.8	35	33.4	34.5	28.3	29.6	28.6	32.6	30.6	32.5	25.2	30.5	32.5	31	26.9	30.6	30.5	26.7	30.4	30.9	30.3	29.4	29.1	27.3	31.8	30.1	26.8	29.7	29.3	30.5	28.8
Multiple_sclerosis_8	Multiple sclerosis	Batch2	NA	34.2	36.6	34.8	32.2	32.8	22.6	33.6	30.3	31.9	26.3	NA	29.7	24.6	24.4	30	30.5	34.7	33.1	34.7	28.1	29.2	27.8	32.3	30.1	33.2	25.1	30	32.6	32.6	19.8	30.1	29.5	27	30.4	29.4	30	29	28.6	27.2	31.3	30.7	26.1	28.6	28.9	30.8	28.7
Multiple_sclerosis_9	Multiple sclerosis	Batch2	NA	34.7	36.2	36	32.3	33.7	23.8	33.7	31.1	33.9	26.5	NA	29.4	25.5	24.3	31.1	30.8	35.2	33.7	34.6	29.7	29.8	28.7	31.4	30.8	32.4	25.4	30	32.6	31.8	27.9	30.9	30.6	27.1	31	31.4	30.7	29	27.5	28.1	31.8	30.9	27.3	29.9	29.1	31.2	28.5
Multiple_sclerosis_10	Multiple sclerosis	Batch2	NA	33	36.8	34.6	33	31.9	22.3	34.1	30.1	31.3	25.5	NA	30.5	24.8	24.5	30.5	30.8	33.2	33.1	34.8	26.2	29.7	26.9	33.5	30.2	32.5	26.2	30.5	32.5	31.2	26	29.8	29.3	26.6	30.9	29.1	29.9	29.6	30	27.4	32.8	30.2	25.8	28.2	28.3	29.2	27.3
[truncated: 700 more columns]
