# Supplementary material for: Magnetic transferrin nanoparticles (MTNs) assay as a novel isolation approach for exosomal biomarkers in neurological diseases
Source: Biomater Res. 2023 Feb 16;27:12. doi: 10.1186/s40824-023-00353-2 (PMC9936675; doi:10.1186/s40824-023-00353-2)
Supplement: Supplementary file 3 — Additional file 3: Supplementary Table S3. Normalized 550 protein abundances in 30 samples in three groups, dementia, Parkinson, and multiple scleroisis. [file 40824_2023_353_MOESM3_ESM.xlsx]

## Sheet: Sheet1
Supplementary Table S3. Normalized 550 protein abundances in 30 samples in three groups, dementia, Parkinson, and multiple scleroisis.
			UniProt Accession	P04114	P02768	P01024	P01023	P0C0L5	P0C0L4	P02787	P02751-1	P08603	P02675	P00450	P02671	P02679-2	P01031	P00747	P02647	P01009	P01857	P08519	P00734	P35527	P00738	Q14624-2	P19827	P04275	P02774	P01859	P01876	P20742	P01008	P04264	P21333	P01011	P04003	P19823	P00751	P01860	P10643	P02790	P01871	P12259	P05156	P06396	P06727	P07358	P00736
			ProteinName	Apolipoprotein B-100	Albumin	Complement C3	Alpha-2-macroglobulin	Complement C4-B	Complement C4-A	Serotransferrin	Isoform 1 of Fibronectin	Complement factor H	Fibrinogen beta chain	Ceruloplasmin	Fibrinogen alpha chain	Isoform Gamma-A of Fibrinogen gamma chain	Complement C5	Plasminogen	Apolipoprotein A-I	Alpha-1-antitrypsin	Immunoglobulin heavy constant gamma 1	Apolipoprotein(a)	Prothrombin	Keratin, type I cytoskeletal 9	Haptoglobin	Isoform 2 of Inter-alpha-trypsin inhibitor heavy chain H4	Inter-alpha-trypsin inhibitor heavy chain H1	von Willebrand factor	Vitamin D-binding protein	Immunoglobulin heavy constant gamma 2	Immunoglobulin heavy constant alpha 1	Pregnancy zone protein	Antithrombin-III	Keratin, type II cytoskeletal 1	Filamin-A	Alpha-1-antichymotrypsin	C4b-binding protein alpha chain	Inter-alpha-trypsin inhibitor heavy chain H2	Complement factor B	Immunoglobulin heavy constant gamma 3	Complement component C7	Hemopexin	Immunoglobulin heavy constant mu	Coagulation factor V	Complement factor I	Gelsolin	Apolipoprotein A-IV	Complement component C8 beta chain	Complement C1r subcomponent
ID	Group	Batch Number	GeneName	APOB	ALB	C3	A2M	C4B	C4A	TF	FN1	CFH	FGB	CP	FGA	FGG	C5	PLG	APOA1	SERPINA1	IGHG1	LPA	F2	KRT9	HP	ITIH4	ITIH1	VWF	GC	IGHG2	IGHA1	PZP	SERPINC1	KRT1	FLNA	SERPINA3	C4BPA	ITIH2	CFB	IGHG3	C7	HPX	IGHM	F5	CFI	GSN	APOA4	C8B	C1R
Dementia_1	Dementia	Batch1	NA	9.441	13.8256	11.6734	10.4963	10.3695	2.89974	11.1478	7.4991	9.0643	4.02333	8.61702	3.32027	3.52719	7.60828	7.86148	11.5824	11.3311	11.7856	3.28737	6.70266	5.04879	11.1485	8.20346	9.8201	3.96775	7.67893	10.131	10.0884	5.38826	7.6925	6.98739	3.85354	9.14366	7.5733	7.2359	7.74104	6.69426	5.76939	10.2884	8.00789	3.90904	6.85676	6.54206	6.01057	5.91426	5.60902
Dementia_2	Dementia	Batch1	NA	10.9266	15.1992	12.3618	11.3591	9.97246	2.00965	12.1659	8.70135	9.70304	4.58363	8.585	3.70127	2.74436	7.84521	8.59147	12.6246	11.2927	13.372	2.88556	7.32059	6.08295	10.6731	8.19065	11.7988	3.76124	7.85663	11.3749	10.5734	2.15931	7.31789	9.36948	4.67639	8.02305	7.56369	8.13238	7.59696	5.96106	5.66373	10.0627	8.61462	4.50136	6.79913	7.15999	6.94547	6.01511	5.00229
Dementia_3	Dementia	Batch1	NA	10.9903	14.8942	11.9696	10.8731	10.1803	2.25769	11.7604	8.11479	9.10307	3.93338	8.70231	3.39626	2.88514	7.80834	8.09876	12.4168	11.5373	12.5207	2.92913	7.08262	4.83943	10.8306	8.5493	11.4066	3.55678	8.11472	10.9995	10.4327	4.92456	8.11898	6.3562	4.93448	8.49231	7.44303	7.75698	7.34558	6.93309	5.6872	10.2404	7.71634	4.35723	6.69858	6.81811	7.46836	5.6196	5.48495
Dementia_4	Dementia	Batch1	NA	11.302	14.7903	12.2814	11.2887	10.2842	1.11472	12.0721	8.01088	9.7265	4.45291	8.91012	3.91579	3.92421	7.80834	8.41048	12.1051	11.5373	12.6246	6.46195	7.08261	4.11208	11.558	8.44538	10.5754	3.76459	7.59519	11.519	10.4327	0.872215	7.49554	6.46011	4.72666	8.18059	7.65084	7.75698	7.6573	6.10184	5.6872	10.1365	8.23588	4.46113	6.38686	6.50639	6.6371	5.51569	5.58885
Dementia_5	Dementia	Batch1	NA	11.7751	15.3326	12.1394	11.7829	10.1617	1.91809	11.9471	8.66473	8.913	4.72578	8.77074	2.53713	3.41058	7.90887	8.55747	13.0571	11.6075	12.8366	5.06386	7.38251	8.29875	10.9835	8.4758	11.7927	3.35488	8.03278	11.1482	11.0967	3.57546	7.92046	10.2075	5.1499	8.19833	7.1896	8.31115	6.79733	5.89741	6.14422	10.4761	8.03735	4.64699	6.41981	7.00565	6.67428	5.30704	5.25518
Dementia_6	Dementia	Batch2	NA	11.0705	15.3663	12.5374	12.5533	10.8325	1.54825	12.4973	8.07381	9.78115	5.96443	9.51097	4.34921	4.24579	8.24963	8.50546	13.0254	11.8475	13.2065	5.12508	7.51473	6.63479	11.1708	8.92774	11.1054	3.3515	8.3945	11.468	10.5564	2.54779	8.18243	8.68052	5.20974	8.88082	7.4126	8.15552	7.76239	7.2991	6.22046	11.0426	9.30054	4.76574	6.67861	6.82033	7.95727	5.69134	5.48755
Dementia_7	Dementia	Batch2	NA	10.5005	15.3663	12.7274	11.6983	10.5475	1.64325	12.2123	8.54881	9.68615	3.77943	8.65597	2.25921	2.44079	8.24963	8.41046	13.3104	11.7525	13.4915	3.22509	7.32473	6.63479	11.0758	8.83274	11.2004	3.5415	8.1095	11.088	11.3164	1.50279	8.18243	8.58552	4.92474	8.40582	6.9376	8.06052	7.19239	6.3491	6.12546	10.5676	9.39554	4.86074	6.48861	7.39033	7.86227	5.97634	5.48755
Dementia_8	Dementia	Batch2	NA	12.3055	14.7013	12.9174	10.9383	11.0225	1.64325	11.4523	8.16881	10.0661	4.82443	8.27597	4.15921	4.62579	8.24963	8.31546	13.2154	11.5625	12.9215	6.07509	7.03973	5.87479	9.84077	8.54774	10.5354	3.3515	7.4445	11.373	10.9364	3.11779	8.37243	7.63552	4.82974	8.50082	7.6976	7.58552	7.09739	8.3441	5.74546	9.99759	8.82554	4.67074	6.96361	7.48533	7.57727	5.59634	5.96255
Dementia_9	Dementia	Batch2	NA	12.4557	15.7984	14.0237	12.0231	11.6936	1.31535	12.3962	8.99623	11.2122	3.46072	8.7908	1.76889	2.08225	8.99431	8.99885	14.2972	12.6259	13.657	6.55314	7.91005	8.18237	11.7439	9.61419	11.2617	3.85408	8.33934	11.2565	11.9508	2.66731	8.44904	9.72244	5.29861	9.03098	8.3105	7.95633	7.74094	6.69539	6.02739	10.9599	8.43941	4.93735	8.00248	7.64162	8.82146	6.53408	6.47432
Dementia_10	Dementia	Batch2	NA	10.4952	14.696	12.102	11.4898	9.88518	0.397692	12.2651	7.4827	9.68085	3.10915	8.99639	2.2724	1.89454	7.65061	8.09907	12.1282	11.0796	12.4861	3.47842	6.66765	5.35493	6.08299	8.13344	10.1712	3.05858	7.62131	10.7977	10.1869	0.882645	8.05577	7.34788	4.61335	7.80943	6.2726	7.39025	7.09739	5.88202	5.77713	9.55954	9.13957	4.26699	6.39361	7.19769	7.54033	5.81009	5.13658
Parkinson_1	Parkinson	Batch1	NA	10.7478	15.7462	12.4476	11.9884	10.305	1.63425	12.266	8.44036	9.23468	10.9298	8.45986	9.67912	9.90921	7.99537	8.67371	12.4029	11.3642	13.061	1.17658	8.68277	6.41188	5.73923	8.25143	11.8846	2.871	8.1355	11.8862	9.83693	0.983049	8.7909	8.59365	5.06609	8.29835	6.6949	7.53531	7.08928	6.8084	5.30621	10.2057	9.46196	4.10093	6.13056	6.85967	6.72023	5.21783	4.59828
Parkinson_2	Parkinson	Batch1	NA	11.0339	15.521	12.1473	11.0373	10.616	2.6532	12.4877	7.307	9.8103	11.1264	8.585	10.1368	10.4669	8.27424	9.23502	12.6246	10.9709	13.0503	3.95814	9.03672	6.61924	10.4586	8.72694	11.9061	2.04511	8.28566	11.2676	10.0371	1.62302	9.3558	7.97512	4.35462	8.77386	7.0274	8.02512	7.91874	7.03364	5.44922	10.4918	9.15091	4.60862	6.47736	7.37451	8.55434	5.37156	5.43132
Parkinson_3	Parkinson	Batch1	NA	10.3045	13.9606	11.0437	10.2643	9.35672	2.13916	10.9114	7.09804	8.95144	10.0554	7.70866	9.26042	9.36736	7.30574	8.04565	11.2453	10.6006	11.8418	2.33417	7.98083	5.05725	10.0248	7.59874	10.6777	2.1198	7.76606	10.4946	9.56603	1.46333	8.47072	7.07894	4.16711	7.64566	6.58407	7.32596	6.74446	6.59905	5.08454	9.46681	8.39057	4.02704	5.97047	6.44097	7.39755	4.83607	4.53671
Parkinson_4	Parkinson	Batch1	NA	10.1433	14.3054	11.5005	10.6181	9.56943	1.9869	11.3794	8.57134	8.94248	10.5771	7.80494	9.65897	9.86891	7.67294	8.13969	11.7178	10.8604	11.8217	3.07082	8.47118	4.98112	10.2733	7.77786	10.8367	3.8685	7.5511	10.8484	9.79663	3.39115	8.26696	6.54827	4.57238	7.321	6.52361	7.50508	6.80715	5.52878	5.40696	9.70191	8.18234	3.91956	6.20108	6.29543	7.95955	4.74427	4.62851
Parkinson_5	Parkinson	Batch1	NA	11.288	16.5593	11.5479	11.7611	9.83275	0.977632	13.2701	8.51207	8.30238	10.1241	8.76256	9.08491	9.31686	7.8389	8.86278	12.9599	11.2431	13.8461	4.53138	8.64645	5.9108	11.4951	8.21138	11.432	2.66703	8.65521	11.9914	10.9304	-3.12866	8.42022	8.00037	4.99997	7.58771	5.96564	6.93271	7.59967	5.96737	5.9116	10.5224	9.43123	4.69514	6.17992	7.3682	8.89685	5.03807	4.40922
Parkinson_6	Parkinson	Batch2	NA	10.1308	14.8708	11.5104	11.023	10.337	2.4546	12.2251	9.70935	9.40628	12.0007	8.41975	11.3612	11.7123	7.53328	8.97276	11.9984	10.9822	12.5235	3.6282	8.92176	6.48074	11.0655	7.83139	10.8153	5.20785	7.69869	11.4218	10.1969	1.01495	8.02581	8.24403	4.31879	8.14393	7.8003	7.92444	7.09739	5.35032	5.62735	10.2235	7.99878	4.69385	6.57334	6.11682	7.68511	4.93391	5.16404
Parkinson_7	Parkinson	Batch2	NA	10.4607	14.7687	10.999	10.7361	9.52706	3.03148	11.7955	8.84607	8.95986	11.6981	8.08291	11.1647	11.4995	7.19237	8.76288	11.2296	10.4378	12.2412	3.33541	8.87538	5.69398	9.92045	7.57629	10.5323	4.00424	7.80305	10.42	10.4491	1.8736	7.67678	7.72746	4.31184	7.8726	6.74454	7.59165	7.05449	5.94459	5.81288	9.62985	9.10441	4.31526	6.2649	5.94694	7.06243	4.7107	4.65094
Parkinson_8	Parkinson	Batch2	NA	10.1123	14.8636	10.845	11.1736	9.33896	2.31832	12.2626	8.54944	8.85757	11.402	8.5358	10.8595	11.2915	7.47138	8.89301	11.5092	11.1328	12.6384	3.09675	8.48612	5.65648	10.5114	7.94565	10.6153	3.06776	8.26049	10.9433	10.182	1.50594	8.1365	7.38764	4.32832	8.25105	7.02127	7.95419	7.49375	7.26009	5.07983	10.3902	8.28384	4.07432	5.90917	6.18049	7.1721	4.92379	4.8754
Parkinson_9	Parkinson	Batch2	NA	10.0547	14.085	11.015	10.2465	9.466	2.33017	11.2988	7.85215	8.72884	11.1943	7.78148	10.663	10.9957	7.14617	8.19854	11.503	10.1205	11.7401	3.39317	8.99088	6.08671	9.86269	7.61479	10.1286	2.95201	7.92681	10.4425	9.53329	4.15792	7.37371	7.76706	3.94551	7.56787	6.52837	7.37603	6.84162	4.70974	4.66879	9.659	7.85362	4.20305	6.2231	5.57072	6.5883	4.68044	4.70319
Parkinson_10	Parkinson	Batch2	NA	9.96947	14.2555	11.015	10.076	9.55126	2.75646	11.0431	8.5342	9.32564	11.9616	7.952	11.5156	11.8482	7.23143	8.45431	11.844	10.1205	12.2516	2.96689	8.90563	5.06364	9.60693	7.70005	10.3844	4.1456	7.58578	10.613	9.44804	3.56112	7.2032	6.82924	4.11602	7.9089	6.95465	7.03501	6.92688	5.73282	5.09508	9.23272	8.53567	4.2883	6.47887	5.31495	6.75881	4.42467	5.55576
Multiple_sclerosis_1	Multiple sclerosis	Batch1	NA	11.0339	14.5556	12.2545	11.4664	10.4015	1.58062	12.0587	9.13038	9.91756	4.69089	8.79951	3.05773	4.13872	8.05972	9.02051	12.4101	11.2927	12.8358	1.70572	7.53511	6.83376	10.8876	8.2979	10.4044	4.19028	8.28566	9.33696	9.82263	0.254908	7.96144	8.83319	4.99816	8.55934	7.13466	8.45416	6.7389	6.39009	5.66373	10.17	9.36543	4.50136	6.69187	6.73096	8.12531	5.90785	5.96761
Multiple_sclerosis_2	Multiple sclerosis	Batch1	NA	10.3448	13.8016	11.702	10.9203	9.56943	1.18084	11.4801	8.87361	8.94248	4.1286	8.20797	3.31124	3.11814	7.7737	8.64348	11.9193	10.6589	11.6202	5.18674	7.56436	6.59324	9.66873	8.18089	9.6276	5.07759	7.45035	9.63927	9.39363	2.48433	7.05787	8.16039	4.67314	8.12706	6.32209	8.00887	6.90791	5.02499	5.80999	9.50041	8.38385	4.72562	6.20108	6.09391	7.55652	5.8526	4.72927
Multiple_sclerosis_3	Multiple sclerosis	Batch1	NA	10.6951	14.147	12.1098	10.7956	10.1836	1.60786	11.696	8.40341	9.82052	3.72557	8.3807	2.96579	2.86864	7.56259	8.28843	12.1496	11.0475	12.3591	8.29103	7.25249	7.50965	10.1198	8.10893	10.069	4.18517	7.77661	9.97027	10.5547	4.30277	7.03868	8.73615	4.33248	7.73362	7.60795	7.83615	7.09983	7.29923	5.0951	9.62521	9.47779	4.58648	6.32583	6.24745	6.78884	5.65588	5.19467
Multiple_sclerosis_4	Multiple sclerosis	Batch1	NA	12.5951	16.6452	13.9746	12.3086	11.6966	1.57268	13.2266	9.26545	11.6854	5.0802	9.62973	3.79264	2.69272	8.75889	9.69584	13.6098	12.4725	13.8368	7.72807	8.57194	8.28373	10.542	8.95337	11.5644	3.74535	9.09606	11.8	11.1177	-0.603645	8.07664	9.86209	5.66952	9.24659	8.38203	8.80374	7.92668	5.29368	5.92195	10.9446	8.80927	5.06148	7.64528	6.93356	8.16106	6.28921	6.40856
Multiple_sclerosis_5	Multiple sclerosis	Batch1	NA	11.7709	15.5558	13.2831	11.9202	11.6492	2.87047	12.6582	9.05705	10.3118	4.66339	9.21293	3.83053	2.47484	8.48417	9.30745	13.1361	11.5063	12.899	2.71688	8.17407	6.53124	11.0819	8.86812	8.05943	2.53282	8.98238	11.4684	10.6156	4.11195	7.94403	8.20432	5.60321	8.91504	7.9368	8.70901	7.56671	6.6862	5.61882	10.7741	7.83356	4.83413	7.13374	6.87672	8.41683	6.43131	5.78335
Multiple_sclerosis_6	Multiple sclerosis	Batch2	NA	10.594	16.5218	12.3017	13.6012	10.5703	0.801505	13.339	7.87792	8.95487	3.15641	10.0854	2.24448	1.20505	8.18114	8.72197	12.068	11.7046	13.3044	1.05555	6.94473	6.69739	11.5817	9.09785	11.9368	3.83828	8.80911	11.7213	10.7368	0.622745	7.46293	8.80202	5.77753	8.12303	6.3757	7.92722	7.9222	6.7777	6.06065	10.4144	9.40806	4.08012	6.18741	7.51773	6.96897	6.33204	5.32774
Multiple_sclerosis_7	Multiple sclerosis	Batch2	NA	11.2341	14.7884	12.6562	10.8433	10.624	4.92339	11.8033	8.40631	9.68085	3.38624	8.62694	1.90296	1.34037	8.20477	8.65324	12.6823	11.3567	12.1166	4.86383	7.31417	6.55562	10.701	8.2258	10.4483	2.41206	8.36019	10.336	8.89387	3.65348	8.24049	8.45621	4.70571	7.99415	7.84274	8.22149	7.28211	6.06674	5.1306	9.92898	7.66179	4.54407	6.85542	7.19769	7.44796	6.27189	5.50602
Multiple_sclerosis_8	Multiple sclerosis	Batch2	NA	12.2959	15.4681	12.7219	10.9151	10.6234	0.889399	12.1986	8.32259	9.28086	4.00087	8.61565	2.18403	1.98424	7.92636	8.9456	13.1143	11.7354	13.0104	5.16883	7.47099	6.29648	11.0532	8.32015	11.754	2.70974	8.45123	11.0675	11.0109	-2.98992	8.33484	8.06882	5.43596	8.56028	6.99023	8.49725	7.43228	6.11126	5.49805	10.0632	8.79205	4.32081	6.34577	7.34454	8.30446	6.68918	4.66946
Multiple_sclerosis_9	Multiple sclerosis	Batch2	NA	11.973	14.2342	13.0256	10.2892	10.7164	1.59839	11.5262	8.40631	10.4197	3.66332	7.70333	2.54949	1.43273	8.29713	8.56088	12.7747	11.5414	12.1166	6.06453	7.40653	6.55562	9.50035	8.31816	10.2636	2.50442	7.80603	10.336	9.5404	4.48472	8.42521	8.45621	4.9828	8.45596	8.21218	8.49858	6.82031	4.4966	5.77713	9.83662	8.30832	4.91352	6.94778	6.92061	8.00213	5.90245	5.69074
Multiple_sclerosis_10	Multiple sclerosis	Batch2	NA	10.7403	15.0542	12.0398	11.2731	9.41206	0.752057	12.2123	7.87476	8.38781	3.21848	9.10383	2.39492	2.11508	8.12749	8.93974	11.2611	11.3227	12.6048	3.29747	7.71378	5.3455	11.7679	8.15417	10.7028	3.70888	8.65236	10.5904	9.35756	3.19922	7.80695	7.66265	4.97903	8.74058	6.49879	8.15552	7.77596	7.19958	5.57355	11.1014	8.05197	4.00122	5.80551	6.60771	6.56394	5.23896	3.93588
[truncated: 504 more columns]
