# Supplementary material for: Magnetic transferrin nanoparticles (MTNs) assay as a novel isolation approach for exosomal biomarkers in neurological diseases
Source: Biomater Res. 2023 Feb 16;27:12. doi: 10.1186/s40824-023-00353-2 (PMC9936675; doi:10.1186/s40824-023-00353-2)
Supplement: Supplementary file 4 — Additional file 4: Supplementary Table S4. Functional annotation of normalized 550 proteins. [file 40824_2023_353_MOESM4_ESM.xlsx]

## Sheet: Sheet2
Supplementary Table S4. Functional annotation of normalized 550 proteins.
UniProt Accession ID	Protein Name	Gene Name	Detected in exosome (Vesiclepedia)	Top100 exosomal proteins (Vesiclepedia)	Brain-elevated proteins (Human protein atlas)	Subcellular location (UniProt)	Tissue specificity (UniProt)
P04114	Apolipoprotein B-100	APOB	Yes	No	No	Cytoplasm, Secreted, Lipid droplet.	NA
P02768	Albumin	ALB	Yes	Yes	No	Secreted.	Plasma.
P01024	Complement C3	C3	Yes	No	No	Secreted.	Plasma. The acylation stimulating protein (ASP) is expressed in adipocytes and released into the plasma during both the fasting and postprandial periods.
P01023	Alpha-2-macroglobulin	A2M	Yes	Yes	No	Secreted.	Secreted in plasma.
P0C0L5	Complement C4-B	C4B	Yes	No	No	Secreted. Synapse, Cell projection, axon, Cell projection, dendrite.	Complement component C4 is expressed at highest levels in the liver, at moderate levels in the adrenal cortex, adrenal medulla, thyroid gland, and the kidney, and at lowest levels in the heart, ovary, small intestine, thymus, pancreas and spleen. The extra-hepatic sites of expression may be important for the local protection and inflammatory response.
P0C0L4	Complement C4-A	C4A	Yes	No	No	Secreted. Synapse, Cell projection, axon, Cell projection, dendrite.	Complement component C4 is expressed at highest levels in the liver, at moderate levels in the adrenal cortex, adrenal medulla, thyroid gland, and the kidney, and at lowest levels in the heart, ovary, small intestine, thymus, pancreas and spleen. The extra-hepatic sites of expression may be important for the local protection and inflammatory response.
P02787	Serotransferrin	TF	Yes	No	No	Secreted.	Expressed by the liver and secreted in plasma.
P02751-1	Isoform 1 of Fibronectin	FN1	Yes	No	No	Secreted, extracellular space, extracellular matrix.	Expressed in the inner limiting membrane and around blood vessels in the retina (at protein level). Plasma FN (soluble dimeric form) is secreted by hepatocytes. Cellular FN (dimeric or cross-linked multimeric forms), made by fibroblasts, epithelial and other cell types, is deposited as fibrils in the extracellular matrix. Ugl-Y1, Ugl-Y2 and Ugl-Y3 are found in urine.
P08603	Complement factor H	CFH	Yes	No	No	Secreted.	Expressed in the retinal pigment epithelium (at protein level). CFH is one of the most abundant complement components in blood where the liver is the major source of CFH protein in vivo. in addition, CFH is secreted by additional cell types including monocytes, fibroblasts, or endothelial cells.
P02675	Fibrinogen beta chain	FGB	Yes	No	No	Secreted.	Detected in blood plasma (at protein level).
P00450	Ceruloplasmin	CP	Yes	No	No	Secreted.	Expressed by the liver and secreted in plasma.
P02671	Fibrinogen alpha chain	FGA	Yes	No	No	Secreted.	Detected in blood plasma (at protein level).
P02679-2	Isoform Gamma-A of Fibrinogen gamma chain	FGG	Yes	No	No	Secreted.	Detected in blood plasma (at protein level).
P01031	Complement C5	C5	Yes	No	No	Secreted.	NA
P00747	Plasminogen	PLG	Yes	No	No	Secreted.	Present in plasma and many other extracellular fluids. It is synthesized in the liver.
P02647	Apolipoprotein A-I	APOA1	Yes	No	No	Secreted.	Major protein of plasma HDL, also found in chylomicrons. Synthesized in the liver and small intestine. The oxidized form at Met-110 and Met-136 is increased in individuals with increased risk for coronary artery disease, such as in carrier of the eNOSa/b genotype and exposure to cigarette smoking. It is also present in increased levels in aortic lesions relative to native ApoA-I and increased lev…
P01009	Alpha-1-antitrypsin	SERPINA1	Yes	No	No	Secreted. Endoplasmic reticulum, extracellular space, extracellular matrix.	Ubiquitous. Expressed in leukocytes and plasma.
P01857	Immunoglobulin heavy constant gamma 1	IGHG1	Yes	No	No	Secreted, Cell membrane.	NA
P08519	Apolipoprotein(a)	LPA	Yes	No	No	NA	NA
P00734	Prothrombin	F2	Yes	No	No	Secreted, extracellular space.	Expressed by the liver and secreted in plasma.
P35527	Keratin, type I cytoskeletal 9	KRT9	Yes	No	No	NA	Expressed in the terminally differentiated epidermis of palms and soles.
P00738	Haptoglobin	HP	Yes	No	No	Secreted.	Expressed by the liver and secreted in plasma.
Q14624-2	Isoform 2 of Inter-alpha-trypsin inhibitor heavy chain H4	ITIH4	Yes	No	No	Secreted.	Liver specific.
P19827	Inter-alpha-trypsin inhibitor heavy chain H1	ITIH1	Yes	No	No	Secreted.	NA
P04275	von Willebrand factor	VWF	Yes	No	No	Secreted, extracellular space, extracellular matrix.	Plasma.
P02774	Vitamin D-binding protein	GC	Yes	No	No	Secreted.	Expressed in the liver. Found in plasma, ascites, cerebrospinal fluid and urine.
P01859	Immunoglobulin heavy constant gamma 2	IGHG2	Yes	No	No	Secreted, Cell membrane.	NA
P01876	Immunoglobulin heavy constant alpha 1	IGHA1	Yes	No	No	Secreted, Cell membrane.	NA
P20742	Pregnancy zone protein	PZP	Yes	No	No	Secreted.	Plasma. Prominent constituent of late-pregnancy sera.
P01008	Antithrombin-III	SERPINC1	Yes	No	No	Secreted, extracellular space.	Found in plasma.
P04264	Keratin, type II cytoskeletal 1	KRT1	Yes	No	No	Cell membrane, Cytoplasm.	The source of this protein is neonatal foreskin. The 67-kDa type II keratins are expressed in terminally differentiating epidermis.
P21333	Filamin-A	FLNA	Yes	Yes	No	Cytoplasm, cell cortex, Cytoplasm, cytoskeleton, Perikaryon, growth cone.	Ubiquitous.
P01011	Alpha-1-antichymotrypsin	SERPINA3	Yes	No	No	Secreted.	Plasma. Synthesized in the liver. Like the related alpha-1-antitrypsin, its concentration increases in the acute phase of inflammation or infection. Found in the amyloid plaques from the hippocampus of Alzheimer disease brains.
P04003	C4b-binding protein alpha chain	C4BPA	Yes	No	No	Secreted.	Chylomicrons in the plasma.
P19823	Inter-alpha-trypsin inhibitor heavy chain H2	ITIH2	Yes	No	No	Secreted.	Plasma.
P00751	Complement factor B	CFB	Yes	No	No	Secreted.	NA
P01860	Immunoglobulin heavy constant gamma 3	IGHG3	Yes	No	No	Secreted, Cell membrane.	NA
P10643	Complement component C7	C7	Yes	No	No	Secreted.	NA
P02790	Hemopexin	HPX	Yes	No	No	Secreted.	Expressed by the liver and secreted in plasma.
P01871	Immunoglobulin heavy constant mu	IGHM	Yes	No	No	Secreted, Cell membrane, Single-pass type I membrane protein.	NA
P12259	Coagulation factor V	F5	Yes	No	No	Secreted.	Plasma.
P05156	Complement factor I	CFI	Yes	No	No	Secreted, extracellular space.	Expressed in the liver by hepatocytes. Also present in other cells such as monocytes, fibroblasts or keratinocytes.
P06396	Gelsolin	GSN	Yes	No	No	Secreted, Cytoplasm, cytoskeleton.	Phagocytic cells, platelets, fibroblasts, nonmuscle cells, smooth and skeletal muscle cells.
P06727	Apolipoprotein A-IV	APOA4	Yes	No	No	Secreted.	Synthesized primarily in the intestine and secreted in plasma.
P07358	Complement component C8 beta chain	C8B	Yes	No	No	Secreted.	NA
P00736	Complement C1r subcomponent	C1R	Yes	No	No	Secreted.	NA
P01834	Immunoglobulin kappa constant	IGKC	Yes	No	No	Secreted, Cell membrane.	NA
P07996	Thrombospondin-1	THBS1	Yes	Yes	No	Secreted, Cell surface, extracellular space, extracellular matrix, Endoplasmic reticulum, Sarcoplasmic reticulum.	NA
P00739	Haptoglobin-related protein	HPR	Yes	No	No	Secreted.	In adult liver the amount of HPR mRNA is at the lower limit of detection, therefore the extent of its expression is at most less than 1000-fold that of the HP1F gene. No HPR mRNA can be detected in fetal liver. Expressed in Hep-G2 and leukemia MOLT-4 cell lines.
P02766	Transthyretin	TTR	Yes	No	No	Secreted, Cytoplasm.	Detected in serum and cerebrospinal fluid (at protein level). Highly expressed in choroid plexus epithelial cells. Detected in retina pigment epithelium and liver.
P35908	Keratin, type II cytoskeletal 2 epidermal	KRT2	Yes	No	No	Cytoplasm.	Expressed in the upper spinous and granular suprabasal layers of normal adult epidermal tissues from most body sites including thigh, breast nipple, foot sole, penile shaft and axilla. Not present in foreskin, squamous metaplasias and carcinomas. Expression in hypertrophic and keloid scars begins in the deepest suprabasal layer. Weakly expressed in normal gingiva and tongue, however expression is…
P05160	Coagulation factor XIII B chain	F13B	Yes	No	No	Secreted.	NA
P02533	Keratin, type I cytoskeletal 14	KRT14	Yes	No	No	Cytoplasm, Nucleus.	Expressed in the corneal epithelium (at protein level). Detected in the basal layer, lowered within the more apically located layers specifically in the stratum spinosum, stratum granulosum but is not detected in stratum corneum. Strongly expressed in the outer root sheath of anagen follicles but not in the germinative matrix, inner root sheath or hair. Found in keratinocytes surrounding the club…
P02788	Lactotransferrin	LTF	Yes	No	No	Secreted. Cytoplasmic granule, Cytoplasm. Nucleus.	High levels are found in saliva and tears, intermediate levels in serum and plasma, and low levels in urine. In kidney, detected in the distal collecting tubules in the medulla but not in the cortical region or in blood vessels. Detected in peripheral blood neutrophils (at protein level). Isoform 1 and isoform DeltaLf are expressed in breast, prostate, spleen, pancreas, kidney, small intestine, l…
P68871	Hemoglobin subunit beta	HBB	Yes	No	No	NA	Red blood cells.
Q9Y490	Talin-1	TLN1	Yes	No	No	Cell projection, ruffle membrane, Peripheral membrane protein, Cytoplasmic side, Cytoplasm, cytoskeleton, Cell surface, Cell junction, focal adhesion.	NA
P01861	Immunoglobulin heavy constant gamma 4	IGHG4	Yes	No	No	Secreted, Cell membrane.	NA
P04217	Alpha-1B-glycoprotein	A1BG	Yes	No	No	Secreted.	Plasma.
P08779	Keratin, type I cytoskeletal 16	KRT16	Yes	No	No	NA	Expressed in the corneal epithelium (at protein level).
P23142	Fibulin-1	FBLN1	Yes	No	No	Secreted, extracellular space, extracellular matrix.	Isoform A and isoform B are only expressed in placenta. Isoform C and isoform D are expressed in a variety of tissues and cultured cells.
P13671	Complement component C6	C6	Yes	No	No	Secreted.	NA
Q06033	Inter-alpha-trypsin inhibitor heavy chain H3	ITIH3	Yes	No	No	Secreted.	NA
P09871	Complement C1s subcomponent	C1S	Yes	No	No	NA	NA
P13645	Keratin, type I cytoskeletal 10	KRT10	Yes	No	No	Secreted, extracellular space, Cell surface, Cytoplasm.	Seen in all suprabasal cell layers including stratum corneum. Expressed on the surface of lung cell lines. Localized on the surface of desquamated nasal epithelial cells (at protein level).
P69905	Hemoglobin subunit alpha	HBA1	Yes	No	No	NA	Red blood cells.
P02760	Protein AMBP	AMBP	Yes	No	No	Secreted, Endoplasmic reticulum, Cytoplasm, cytosol, Cell membrane, Nucleus membrane, Mitochondrion inner membrane, Peripheral membrane protein, extracellular space, extracellular matrix.	[Alpha-1-microglobulin]: Expressed by the liver and secreted in plasma. Occurs in many physiological fluids including plasma, urine, and cerebrospinal fluid. Expressed in epidermal keratinocytes, in dermis and epidermal-dermal junction (at protein level). Expressed in red blood cells (at protein level). Expressed in placenta.; [Inter-alpha-trypsin inhibitor light chain]: Expressed in airway epith…
P06681	Complement C2	C2	Yes	No	No	Secreted.	NA
O75882	Attractin	ATRN	Yes	No	No	Cell membrane, Single-pass type I membrane protein, Secreted.	Isoform 2 is detected in plasma (at protein level). Expressed and secreted by activated T-lymphocytes. Expressed at low to moderate levels in peripheral blood leukocytes, spleen, lymph node, tonsil, bone marrow and fetal liver. At very low levels found in thymus. Isoform 2 is the major isoform in peripheral blood leukocytes.
P10909	Clusterin	CLU	Yes	No	Yes	Secreted, Cytoplasm, Nucleus, Mitochondrion membrane, Peripheral membrane protein, Cytoplasmic side, cytosol, Microsome, Endoplasmic reticulum, Mitochondrion, Mitochondrion membrane, Cytoplasm, perinuclear region, Cytoplasmic vesicle, secretory vesicle, chromaffin granule.	Detected in blood plasma, cerebrospinal fluid, milk, seminal plasma and colon mucosa. Detected in the germinal center of colon lymphoid nodules and in colon parasympathetic ganglia of the Auerbach plexus (at protein level). Ubiquitous. Detected in brain, testis, ovary, liver and pancreas, and at lower levels in kidney, heart, spleen and lung.
P29622	Kallistatin	SERPINA4	Yes	No	No	Secreted.	Expressed by the liver and secreted in plasma.
P02749	Beta-2-glycoprotein 1	APOH	Yes	No	No	Secreted.	Expressed by the liver and secreted in plasma.
P43652	Afamin	AFM	Yes	No	No	Secreted.	High level detected in plasma but also in extravascular fluids such as follicular and cerebrospinal fluids (at protein level).
P07357	Complement component C8 alpha chain	C8A	Yes	No	No	Secreted, Cell membrane, Multi-pass membrane protein.	NA
P05155	Plasma protease C1 inhibitor	SERPING1	Yes	No	No	Secreted.	NA
P01042-2	Isoform LMW of Kininogen-1	KNG1	Yes	No	No	Secreted, extracellular space.	Secreted in plasma. T-kinin is detected in malignant ovarian, colon and breast carcinomas, but not in benign tumors.
P01042	Kininogen-1	KNG1	Yes	No	No	Secreted, extracellular space.	Secreted in plasma. T-kinin is detected in malignant ovarian, colon and breast carcinomas, but not in benign tumors.
P01877	Immunoglobulin heavy constant alpha 2	IGHA2	Yes	No	No	Secreted, Cell membrane.	NA
P07225	Vitamin K-dependent protein S	PROS1	Yes	No	No	Secreted.	Plasma.
P08697	Alpha-2-antiplasmin	SERPINF2	Yes	No	No	Secreted.	Expressed by the liver and secreted in plasma.
P05546	Heparin cofactor 2	SERPIND1	Yes	No	No	NA	Expressed predominantly in liver. Also present in plasma.
P02649	Apolipoprotein E	APOE	Yes	No	No	Secreted, extracellular space, extracellular matrix, Extracellular vesicle, Endosome, multivesicular body.	Produced by several tissues and cell types and mainly found associated with lipid particles in the plasma, the interstitial fluid and lymph. Mainly synthesized by liver hepatocytes. Significant quantities are also produced in brain, mainly by astrocytes and glial cells in the cerebral cortex, but also by neurons in frontal cortex and hippocampus. It is also expressed by cells of the peripheral ne…
P04217-2	Isoform 2 of Alpha-1B-glycoprotein	A1BG	Yes	No	No	Secreted.	Plasma.
P15924	Desmoplakin	DSP	Yes	No	No	Cell junction, desmosome, Cell membrane.	Expressed in oral mucosa (at protein level). Expressed in arrector pili muscle (at protein level). ; [Isoform DPI]: Apparently an obligate constituent of all desmosomes.; [Isoform DPII]: Resides predominantly in tissues and cells of stratified origin.
P23142-4	Isoform C of Fibulin-1	FBLN1	Yes	No	No	Secreted, extracellular space, extracellular matrix.	Isoform A and isoform B are only expressed in placenta. Isoform C and isoform D are expressed in a variety of tissues and cultured cells.
P00488	Coagulation factor XIII A chain	F13A1	Yes	No	No	Cytoplasm, Secreted, Endosome, Lysosome, Cell surface, Endoplasmic reticulum. Golgi apparatus.	NA
Q96PD5	N-acetylmuramoyl-L-alanine amidase	PGLYRP2	Yes	No	No	Secreted, Membrane.	Strongly expressed in liver and fetal liver, and secreted into serum. Expressed to a much lesser extent in transverse colon, lymph nodes, heart, thymus, pancreas, descending colon, stomach and testis. Isoform 2 is not detected in the liver or serum.
P02538	Keratin, type II cytoskeletal 6A	KRT6A	Yes	No	No	NA	Expressed in the corneal epithelium (at protein level).
P60709	Actin, cytoplasmic 1	ACTB	Yes	Yes	No	Cytoplasm, cytoskeleton, Nucleus.	NA
P80108	Phosphatidylinositol-glycan-specific phospholipase D	GPLD1	Yes	No	No	Secreted.	NA
Q9Y6R7	IgGFc-binding protein	FCGBP	Yes	No	No	Secreted.	Mainly expressed in placenta and colon epithelium. Expressed in thyroid, and down-regulated in thyroid carcinomas. Present in serum, with higher levels in patients with various autoimmune diseases (at protein level).
P04259	Keratin, type II cytoskeletal 6B	KRT6B	Yes	No	No	NA	Constitutively expressed in distinct types of epithelia such as those in oral mucosa, esophagus, papillae of tongue and hair follicle outer root sheath.
P35858	Insulin-like growth factor-binding protein complex acid labile subunit	IGFALS	Yes	No	No	Secreted, extracellular space.	Plasma.
Q16610	Extracellular matrix protein 1	ECM1	Yes	No	No	Secreted, extracellular space, extracellular matrix.	Expressed in breast cancer tissues. Little or no expression observed in normal breast tissues. Expressed in skin; wide expression is observed throughout the dermis with minimal expression in the epidermis.
P48668	Keratin, type II cytoskeletal 6C	KRT6C	Yes	No	No	NA	Constitutively expressed in distinct types of epithelia such as those in oral mucosa, esophagus, papillae of tongue and hair follicle outer root sheath.
P04196	Histidine-rich glycoprotein	HRG	Yes	No	No	Secreted.	Expressed in macrophages and in malignant cells. Expressed by the liver and secreted in plasma (at protein level).
P04004	Vitronectin	VTN	Yes	No	No	Secreted, extracellular space, Parasitophorous vacuole.	Expressed in the retina pigment epithelium (at protein level). Expressed in plasma (at protein level). Expressed in serum (at protein level).
P00748	Coagulation factor XII	F12	Yes	No	No	Secreted.	NA
P27169	Serum paraoxonase/arylesterase 1	PON1	Yes	No	No	Secreted, extracellular space.	Plasma, associated with HDL (at protein level). Expressed in liver, but not in heart, brain, placenta, lung, skeletal muscle, kidney or pancreas.
P02765	Alpha-2-HS-glycoprotein	AHSG	Yes	No	No	Secreted.	Synthesized in liver and selectively concentrated in bone matrix. Secreted in plasma. It is also found in dentin in much higher quantities than other plasma proteins.
Q04695	Keratin, type I cytoskeletal 17	KRT17	Yes	No	No	Cytoplasm.	Expressed in the outer root sheath and medulla region of hair follicle specifically from eyebrow and beard, digital pulp, nail matrix and nail bed epithelium, mucosal stratified squamous epithelia and in basal cells of oral epithelium, palmoplantar epidermis and sweat and mammary glands. Also expressed in myoepithelium of prostate, basal layer of urinary bladder, cambial cells of sebaceous gland …
P03952	Plasma kallikrein	KLKB1	Yes	No	No	Secreted.	NA
P22792	Carboxypeptidase N subunit 2	CPN2	Yes	No	Yes	Secreted.	NA
P26927	Hepatocyte growth factor-like protein	MST1	Yes	No	No	Secreted.	NA
P49747	Cartilage oligomeric matrix protein	COMP	Yes	No	No	Secreted, extracellular space, extracellular matrix.	Abundantly expressed in the chondrocyte extracellular matrix, and is also found in bone, tendon, ligament and synovium and blood vessels. Increased amounts are produced during late stages of osteoarthritis in the area adjacent to the main defect.
P02748	Complement component C9	C9	Yes	No	No	Secreted, Target cell membrane, Multi-pass membrane protein.	Plasma (at protein level).
P02042	Hemoglobin subunit delta	HBD	Yes	No	No	NA	Red blood cells.
P02763	Alpha-1-acid glycoprotein 1	ORM1	Yes	No	No	Secreted.	Expressed by the liver and secreted in plasma.
P05543	Thyroxine-binding globulin	SERPINA7	Yes	No	No	Secreted.	Expressed by the liver and secreted in plasma.
P25311	Zinc-alpha-2-glycoprotein	AZGP1	Yes	No	No	Secreted.	Blood plasma, seminal plasma, urine, saliva, sweat, epithelial cells of various human glands, liver.
O43866	CD5 antigen-like	CD5L	Yes	No	No	Secreted, Cytoplasm.	Expressed in spleen, lymph node, thymus, bone marrow, and fetal liver, but not in non-lymphoid tissues.
O00391	Sulfhydryl oxidase 1	QSOX1	Yes	No	No	Golgi apparatus membrane, Single-pass membrane protein, Secreted.	Expressed in heart, placenta, lung, liver, skeletal muscle, pancreas and very weakly in brain and kidney.
Q96KN2	Beta-Ala-His dipeptidase	CNDP1	No	No	Yes	Secreted.	Found in serum and adult nervous central system. Absent in serum from patients with homocarnosinosis.
P07360	Complement component C8 gamma chain	C8G	Yes	No	No	Secreted.	NA
P01019	Angiotensinogen	AGT	Yes	No	No	Secreted.	Expressed by the liver and secreted in plasma.
P04278	Sex hormone-binding globulin	SHBG	Yes	No	No	Secreted.	Isoform 1 and isoform 2 are present in liver and testis.
P13647	Keratin, type II cytoskeletal 5	KRT5	Yes	No	No	Cytoplasm.	Expressed in corneal epithelium (at protein level). Expressed in keratinocytes (at protein level).
B9A064	Immunoglobulin lambda-like polypeptide 5	IGLL5	Yes	No	No	Secreted.	Contrary to IGLL1, not expressed in pre-B-cells.
P15169	Carboxypeptidase N catalytic chain	CPN1	Yes	No	No	Secreted, extracellular space.	Synthesized in the liver and secreted in plasma.
P12814	Alpha-actinin-1	ACTN1	Yes	No	No	Cytoplasm, cytoskeleton, myofibril, sarcomere, Z line, Cell membrane, Cell junction, Cell projection, ruffle.	NA
P0DOY3	Immunoglobulin lambda constant 3	IGLC3	Yes	No	No	Secreted, Cell membrane.	NA
P19652	Alpha-1-acid glycoprotein 2	ORM2	Yes	No	No	Secreted.	Expressed by the liver and secreted in plasma.
Q96IY4	Carboxypeptidase B2	CPB2	Yes	No	No	Secreted.	Plasma; synthesized in the liver.
P08514	Integrin alpha-IIb	ITGA2B	Yes	No	No	Membrane, Single-pass type I membrane protein.	Isoform 1 and isoform 2 are expressed in platelets and megakaryocytes, but not in reticulocytes. Not detected in Jurkat, nor in U937 cell lines. Isoform 3 is expressed in prostate adenocarcinoma, as well as in several erythroleukemia, prostate adenocarcinoma and melanoma cell lines, including PC-3, DU-145, HEL, WM983A, WM983B and WM35. Not detected in platelets, nor in normal prostate (at protein…
P02753	Retinol-binding protein 4	RBP4	Yes	No	No	Secreted.	Detected in blood plasma and in urine (at protein level).
Q9UHG3	Prenylcysteine oxidase 1	PCYOX1	Yes	No	No	Lysosome.	Widely expressed.
P48740	Mannan-binding lectin serine protease 1	MASP1	Yes	No	No	Secreted.	Protein of the plasma which is primarily expressed by liver.
P35579	Myosin-9	MYH9	Yes	Yes	No	Cytoplasm, cytoskeleton, cell cortex, Cytoplasmic vesicle, secretory vesicle, Cortical granule.	In the kidney, expressed in the glomeruli. Also expressed in leukocytes.
P00915	Carbonic anhydrase 1	CA1	Yes	No	No	Cytoplasm.	NA
P08185	Corticosteroid-binding globulin	SERPINA6	Yes	No	No	Secreted.	Plasma; synthesized in liver. Has also been identified in a number of glycocorticoid responsive cells.
P05164	Myeloperoxidase	MPO	Yes	No	No	Lysosome.	NA
P55058	Phospholipid transfer protein	PLTP	Yes	No	No	Secreted, Nucleus.	Widely expressed. Highest level of expression in the ovary, thymus and placenta, with moderate levels found in the pancreas, small intestine, testis, lung and prostrate. Low level expression in the kidney, liver and spleen, with very low levels found in the heart, colon, skeletal muscle, leukocytes and brain. Expressed in the cortical neurons.
Q9UK55	Protein Z-dependent protease inhibitor	SERPINA10	No	No	No	Secreted.	Expressed by the liver and secreted in plasma.
P48740-2	Isoform 2 of Mannan-binding lectin serine protease 1	MASP1	Yes	No	No	Secreted.	Protein of the plasma which is primarily expressed by liver.
P36955	Pigment epithelium-derived factor	SERPINF1	Yes	No	No	Secreted, Melanosome.	Retinal pigment epithelial cells and blood plasma.
P00746	Complement factor D	CFD	Yes	No	No	Secreted.	NA
P04406	Glyceraldehyde-3-phosphate dehydrogenase	GAPDH	Yes	Yes	No	Cytoplasm, cytosol, Nucleus, Cytoplasm, perinuclear region, Membrane, Cytoplasm, cytoskeleton.	NA
Q12805	EGF-containing fibulin-like extracellular matrix protein 1	EFEMP1	Yes	No	No	Secreted, extracellular space, extracellular matrix.	In the eye, associated with photoreceptor outer and inner segment regions, the nerve fiber layer, outer nuclear layer and inner and outer plexiform layers of the retina.
P01880	Immunoglobulin heavy constant delta	IGHD	Yes	No	No	Secreted, Cell membrane, Single-pass type I membrane protein.	NA
P22891	Vitamin K-dependent protein Z	PROZ	Yes	No	No	Secreted.	Plasma.
P11021	Endoplasmic reticulum chaperone BiP	HSPA5	Yes	Yes	No	Endoplasmic reticulum lumen, Melanosome, Cytoplasm, Cell surface.	NA
P00740	Coagulation factor IX	F9	Yes	No	No	Secreted.	Detected in blood plasma (at protein level). Synthesized primarily in the liver and secreted in plasma.
P03951	Coagulation factor XI	F11	Yes	No	No	Secreted.	Isoform 2 is produced by platelets and megakaryocytes but absent from other blood cells.
Q92496	Complement factor H-related protein 4	CFHR4	No	No	No	Secreted.	Expressed by the liver and secreted in plasma.
Q9NQ79	Cartilage acidic protein 1	CRTAC1	Yes	No	Yes	Secreted, extracellular space, extracellular matrix.	Expressed in the interterritorial matrix of articular deep zone cartilage (at protein level). Isoform 1 and isoform 2 are expressed in brain. Isoform 1 is detected in lung and chondrocytes. Detected in cartilage, bone, cultured chondrocytes and lung, and at low levels in heart. Not detected in osteoblasts.
O75636	Ficolin-3	FCN3	Yes	No	No	Secreted.	Liver and lung. In liver it is produced by bile duct epithelial cells and hepatocytes. In lung it is produced by both ciliated bronchial epithelial cells and type II alveolar epithelial cells.
Q9BXR6	Complement factor H-related protein 5	CFHR5	No	No	No	Secreted.	Expressed by the liver and secreted in plasma.
P18428	Lipopolysaccharide-binding protein	LBP	Yes	No	No	Secreted, Cytoplasmic granule membrane.	Detected in blood serum (at protein level).
O95445	Apolipoprotein M	APOM	Yes	No	No	Secreted.	Plasma protein. Expressed in liver and kidney.
P02746	Complement C1q subcomponent subunit B	C1QB	Yes	No	No	Secreted.	NA
Q15113	Procollagen C-endopeptidase enhancer 1	PCOLCE	Yes	No	No	Secreted.	NA
Q15582	Transforming growth factor-beta-induced protein ig-h3	TGFBI	Yes	No	No	Secreted, extracellular space, extracellular matrix.	Highly expressed in the corneal epithelium. Expressed in heart, placenta, lung, liver, skeletal muscle, kidney and pancreas.
P11597	Cholesteryl ester transfer protein	CETP	Yes	No	No	Secreted.	Expressed by the liver and secreted in plasma.
P08670	Vimentin	VIM	Yes	No	No	Cytoplasm, cytoskeleton, Nucleus matrix, Cell membrane.	Highly expressed in fibroblasts, some expression in T- and B-lymphocytes, and little or no expression in Burkitt s lymphoma cell lines. Expressed in many hormone-independent mammary carcinoma cell lines.
P14625	Endoplasmin	HSP90B1	Yes	No	No	Endoplasmic reticulum lumen, Sarcoplasmic reticulum lumen, Melanosome.	NA
Q03591	Complement factor H-related protein 1	CFHR1	Yes	No	No	Secreted.	Expressed by the liver and secreted in plasma.
P02730	Band 3 anion transport protein	SLC4A1	Yes	No	No	Cell membrane, Multi-pass membrane protein, Basolateral cell membrane, Multi-pass membrane protein.	Detected in erythrocytes (at protein level). {, , , , , }.; [Isoform 2]: Expressed in kidney (at protein level).
Q86UX7	Fermitin family homolog 3	FERMT3	Yes	No	No	Cell projection, podosome.	Highly expressed in lymph node. Expressed in thymus, spleen and leukocytes. Weakly expressed in placenta, small intestine, stomach, testis and lung. Overexpressed in B-cell malignancies.
Q04756	Hepatocyte growth factor activator	HGFAC	Yes	No	No	Secreted.	Liver.
P05106	Integrin beta-3	ITGB3	Yes	No	No	Cell membrane, Single-pass type I membrane protein, Cell projection, lamellipodium membrane, Cell junction, focal adhesion, Postsynaptic cell membrane, Single-pass type I membrane protein, Synapse.	Isoform beta-3A and isoform beta-3C are widely expressed. Isoform beta-3A is specifically expressed in osteoblast cells; isoform beta-3C is specifically expressed in prostate and testis.
O14791	Apolipoprotein L1	APOL1	Yes	No	No	Secreted.	Plasma. Found on APOA-I-containing high density lipoprotein (HDL3). Expressed in pancreas, lung, prostate, liver, placenta and spleen.
Q15323	Keratin, type I cuticular Ha1	KRT31	Yes	No	No	NA	Present in scalp but not in hairless skin. Abundantly expressed in the differentiating cortex of growing (anagen) hair. Expression is restricted to the keratinocytes of the hair cortex and is absent from inner root sheath and medulla.
Q08380	Galectin-3-binding protein	LGALS3BP	Yes	Yes	No	Secreted, extracellular space, extracellular matrix.	Ubiquitous. Detected in body fluids such as semen, milk, serum, tears, saliva and urine. Expressed by keratinocytes and fibroblasts.
P05154	Plasma serine protease inhibitor	SERPINA5	Yes	No	No	Secreted, extracellular space.	Predominantly expressed in the epithelium of seminal vesicles. Expressed in the proximal tubular epithelium of the kidney. Expressed in the superficial and more differentiated epidermal keratinocytes of the skin. Expressed in megakaryocytes and platelets. Expressed poorly in kidney tumor cells compared to non tumor kidney tissues. Expressed in spermatozoa. Present in very high concentration in se…
P14923	Junction plakoglobin	JUP	Yes	No	No	Cell junction, adherens junction, desmosome, Cytoplasm, cytoskeleton, Membrane, Peripheral membrane protein.	Expressed in the heart (at protein level).
Q92954	Proteoglycan 4	PRG4	Yes	No	No	Secreted.	Highly expressed in synovial tissue, cartilage and liver and weakly in heart and lung. Isoform B is expressed in kidney, lung, liver, heart and brain. Isoform C and isoform D are widely expressed.
P00742	Coagulation factor X	F10	Yes	No	No	Secreted.	Plasma; synthesized in the liver.
P04070	Vitamin K-dependent protein C	PROC	No	No	No	Secreted, Golgi apparatus, Endoplasmic reticulum.	Plasma; synthesized in the liver.
Q71U36	Tubulin alpha-1A chain	TUBA1A	Yes	Yes	Yes	Cytoplasm, cytoskeleton.	Expressed at a high level in fetal brain.
P02786	Transferrin receptor protein 1	TFRC	Yes	Yes	No	Cell membrane, Single-pass type II membrane protein, Melanosome.	NA
P68366	Tubulin alpha-4A chain	TUBA4A	Yes	No	No	Cytoplasm, cytoskeleton.	NA
P20851	C4b-binding protein beta chain	C4BPB	Yes	No	No	Secreted.	NA
P35443	Thrombospondin-4	THBS4	Yes	No	No	Endoplasmic reticulum, Sarcoplasmic reticulum, Secreted, extracellular space, extracellular matrix.	NA
P18206	Vinculin	VCL	Yes	No	No	Cell membrane, Peripheral membrane protein, Cytoplasmic side, Cell junction, adherens junction, focal adhesion, Cytoplasm, cytoskeleton, sarcolemma, Peripheral membrane protein.	Metavinculin is muscle-specific.
Q13093	Platelet-activating factor acetylhydrolase	PLA2G7	Yes	No	No	Secreted, extracellular space.	Plasma. Secreted by macrophages (at protein level).
P68133	Actin, alpha skeletal muscle	ACTA1	Yes	No	No	Cytoplasm, cytoskeleton.	NA
P0DJI8	Serum amyloid A-1 protein	SAA1	Yes	No	No	Secreted.	Expressed by the liver; secreted in plasma (at protein level).
Q02413	Desmoglein-1	DSG1	Yes	No	No	Cell membrane, Single-pass type I membrane protein, Cell junction, desmosome, Cytoplasm, Nucleus.	Epidermis, tongue, tonsil and esophagus.
P06733	Alpha-enolase	ENO1	Yes	Yes	No	Cytoplasm, Cell membrane, Cytoplasm, myofibril, sarcomere, M line.	The alpha/alpha homodimer is expressed in embryo and in most adult tissues. The alpha/beta heterodimer and the beta/beta homodimer are found in striated muscle, and the alpha/gamma heterodimer and the gamma/gamma homodimer in neurons.
P04040	Catalase	CAT	Yes	No	No	Peroxisome.	NA
P01833	Polymeric immunoglobulin receptor	PIGR	Yes	No	No	Cell membrane, Single-pass type I membrane protein, Secreted.	NA
P36980	Complement factor H-related protein 2	CFHR2	Yes	No	No	Secreted.	Expressed by the liver and secreted in plasma.
P07437	Tubulin beta chain	TUBB	Yes	No	Yes	Cytoplasm, cytoskeleton.	Ubiquitously expressed with highest levels in spleen, thymus and immature brain.
P05090	Apolipoprotein D	APOD	Yes	No	No	Secreted.	Expressed in liver, intestine, pancreas, kidney, placenta, adrenal, spleen, fetal brain tissue and tears.
P09172	Dopamine beta-hydroxylase	DBH	Yes	No	Yes	Cytoplasmic vesicle, secretory vesicle lumen, Cytoplasmic vesicle, secretory vesicle, chromaffin granule lumen, Secreted, secretory vesicle membrane, Single-pass type II membrane protein, Cytoplasmic vesicle, secretory vesicle, chromaffin granule membrane, Single-pass type II membrane protein.	NA
Q14520	Hyaluronan-binding protein 2	HABP2	Yes	No	No	Secreted.	Ubiquitously expressed.
P08567	Pleckstrin	PLEK	Yes	No	No	NA	NA
P05452	Tetranectin	CLEC3B	Yes	No	No	Secreted.	Found in plasma.
P01782	Immunoglobulin heavy variable 3-9	IGHV3-9	Yes	No	No	Secreted, Cell membrane.	NA
Q9UGM5	Fetuin-B	FETUB	Yes	No	No	Secreted.	Liver and testis.
P02750	Leucine-rich alpha-2-glycoprotein	LRG1	Yes	No	No	Secreted.	Plasma.
P01034	Cystatin-C	CST3	Yes	No	Yes	Secreted.	Expressed in submandibular and sublingual saliva but not in parotid saliva (at protein level). Expressed in various body fluids, such as the cerebrospinal fluid and plasma. Expressed in highest levels in the epididymis, vas deferens, brain, thymus, and ovary and the lowest in the submandibular gland.
P35542	Serum amyloid A-4 protein	SAA4	Yes	No	No	Secreted.	Expressed by the liver; secreted in plasma.
P68104	Elongation factor 1-alpha 1	EEF1A1	Yes	Yes	No	Cytoplasm, Nucleus, Cell membrane.	Brain, placenta, lung, liver, kidney, pancreas but barely detectable in heart and skeletal muscle.
P02776	Platelet factor 4	PF4	Yes	No	No	Secreted.	NA
P22352	Glutathione peroxidase 3	GPX3	Yes	No	No	Secreted.	Secreted in plasma.
P51884	Lumican	LUM	Yes	No	No	Secreted, extracellular space, extracellular matrix.	Cornea and other tissues.
P02775	Platelet basic protein	PPBP	Yes	No	No	Secreted.	NA
P06276	Cholinesterase	BCHE	Yes	No	No	Secreted.	Detected in blood plasma (at protein level). Present in most cells except erythrocytes.
P02743	Serum amyloid P-component	APCS	Yes	No	No	Secreted.	Found in serum and urine.
P40197	Platelet glycoprotein V	GP5	Yes	No	No	Membrane, Single-pass type I membrane protein.	Platelets and megakaryocytes.
P08571	Monocyte differentiation antigen CD14	CD14	Yes	No	No	Cell membrane, Lipid-anchor, GPI-anchor, Secreted, Membrane raft, Golgi apparatus.	Detected on macrophages (at protein level). Expressed strongly on the surface of monocytes and weakly on the surface of granulocytes; also expressed by most tissue macrophages.
P13796	Plastin-2	LCP1	Yes	No	No	Cytoplasm, cytoskeleton, Cell junction, Cell projection, ruffle membrane, Peripheral membrane protein, Cytoplasmic side.	Detected in intestinal microvilli, hair cell stereocilia, and fibroblast filopodia, in spleen and other lymph node-containing organs. Expressed in peripheral blood T-lymphocytes, neutrophils, monocytes, B-lymphocytes, and myeloid cells.
P27918	Properdin	CFP	Yes	No	No	Secreted.	NA
P08709	Coagulation factor VII	F7	Yes	No	No	Secreted.	Plasma.
P14618	Pyruvate kinase PKM	PKM	Yes	Yes	No	Cytoplasm, Nucleus.	[Isoform M2]: Specifically expressed in proliferating cells, such as embryonic stem cells, embryonic carcinoma cells, as well as cancer cells. ; [Isoform M1]: Expressed in adult tissues. Not expressed in tumor cells.
P34096	Ribonuclease 4	RNASE4	Yes	No	No	Secreted.	NA
P10720	Platelet factor 4 variant	PF4V1	Yes	No	No	Secreted.	NA
P23528	Cofilin-1	CFL1	Yes	Yes	No	Nucleus matrix, Cytoplasm, cytoskeleton, Cell projection, ruffle membrane, Peripheral membrane protein, lamellipodium membrane, Cytoplasmic side, Cell projection, lamellipodium, Cell projection, growth cone, axon.	Widely distributed in various tissues.
Q9NZP8	Complement C1r subcomponent-like protein	C1RL	Yes	No	No	Secreted.	Highly expressed in placenta, liver, kidney, pancreas, moderately in lung, spleen, prostate, ovary, colon, and PBL, and weakly in heart, skeletal muscle, thymus, testis, and small intestine. Expressed in PC-3 (prostate adenocarcinoma) and SK-OV-3 (ovary adenocarcinoma) cells, but not in LoVo and HT-29 (colon adenocarcinoma), SMMC7721 (hepatocellular carcinoma), CaoV-3 (ovary adenocarcinoma), HeLa…
Q8TDL5	BPI fold-containing family B member 1	BPIFB1	Yes	No	No	Secreted.	Detected in duodenum mucosal crypts of cholera patients, near Paneth cells (at protein level). Detected in trachea, nasal septal epithelium and lung.
P31944	Caspase-14	CASP14	Yes	No	No	Cytoplasm, Nucleus.	Expressed in keratinocytes of adult skin suprabasal layers (from spinous layers to the stratum granulosum and stratum corneum) (at protein level). Expressed in keratinocytes of hair shaft and sebaceous glands (at protein level). In psoriatic skin only expressed at very low levels. The p17/10 mature form is expressed in epidermis stratum corneum, the p20/p8 intermediate form in epidermis upper gra…
Q15166	Serum paraoxonase/lactonase 3	PON3	Yes	No	No	Secreted, extracellular space.	NA
P68371	Tubulin beta-4B chain	TUBB4B	Yes	No	No	Cytoplasm, cytoskeleton.	Ubiquitous.
P43251	Biotinidase	BTD	Yes	No	No	Secreted, extracellular space.	NA
P06702	Protein S100-A9	S100A9	Yes	No	No	Secreted. Cytoplasm, Cytoplasm, cytoskeleton, Cell membrane, Peripheral membrane protein.	Calprotectin (S100A8/9) is predominantly expressed in myeloid cells. Except for inflammatory conditions, the expression is restricted to a specific stage of myeloid differentiation since both proteins are expressed in circulating neutrophils and monocytes but are absent in normal tissue macrophages and lymphocytes. Under chronic inflammatory conditions, such as psoriasis and malignant disorders, …
P04180	Phosphatidylcholine-sterol acyltransferase	LCAT	Yes	No	No	Secreted.	Detected in blood plasma. Detected in cerebral spinal fluid (at protein level). Detected in liver. Expressed mainly in brain, liver and testes.
Q9HDC9	Adipocyte plasma membrane-associated protein	APMAP	Yes	No	No	Membrane, Single-pass type II membrane protein.	Liver, glomerular and tubular structures of the kidney, endothelial cells, arterial wall and pancreatic islets of Langerhans (at protein level). Found ubiquitously in adult as well as in embryonic tissues. In adult tissue, the highest expression is found in the liver, placenta and heart. Found on the cell surface of monocytes. In embryonic tissue, the highest expression levels is found in the liv…
Q6UXB8	Peptidase inhibitor 16	PI16	Yes	No	No	Secreted.	Expressed in prostate, testis, ovary and intestine. Concentrates in prostate cancer patient s sera.
A0A0B4J1Y9	Immunoglobulin heavy variable 3-72	IGHV3-72	Yes	No	No	Secreted, Cell membrane.	NA
Q9UBP4	Dickkopf-related protein 3	DKK3	Yes	No	No	Secreted.	Highest expression in heart, brain, and spinal cord.
Q15063	Periostin	POSTN	Yes	No	No	Golgi apparatus, Secreted, extracellular space, extracellular matrix.	Widely expressed with highest levels in aorta, stomach, lower gastrointestinal tract, placenta, uterus, thyroid tissue and breast. Up-regulated in epithelial ovarian tumors. Not expressed in normal ovaries. Also highly expressed at the tumor periphery of lung carcinoma tissue but not within the tumor. Overexpressed in breast cancers.
Q8N1N4	Keratin, type II cytoskeletal 78	KRT78	Yes	No	No	NA	In non-keratinising esophageal and vaginal epithelium, strongly expressed in the basal and parabasal/lower suprabasal cell layers with considerably decreased expression in the mid/upper suprabasal layers (at protein level). A similar gradient from basal to lower suprabasal layers is seen in the partially keratinised dorsal tongue epithelium, in the scalp and in the plantar epidermis (at protein l…
P11142	Heat shock cognate 71 kDa protein	HSPA8	Yes	Yes	No	Cytoplasm, Melanosome, Nucleus, Cell membrane.	Ubiquitous.
P27105	Stomatin	STOM	Yes	Yes	No	Cell membrane, Peripheral membrane protein, Cytoplasmic side, Cytoplasm, cytoskeleton, Lipid-anchor, Membrane raft, Melanosome, Cytoplasmic vesicle.	Detected in erythrocytes (at protein level). Widely expressed.
P02656	Apolipoprotein C-III	APOC3	Yes	No	No	Secreted.	Liver.
P12111	Collagen alpha-3(VI) chain	COL6A3	Yes	No	No	Secreted, extracellular space, extracellular matrix.	NA
P01768	Immunoglobulin heavy variable 3-30	IGHV3-30	Yes	No	No	Secreted, Cell membrane.	NA
P00918	Carbonic anhydrase 2	CA2	Yes	No	No	Cytoplasm, Cell membrane.	NA
P15144	Aminopeptidase N	ANPEP	Yes	No	No	Cell membrane, Single-pass type II membrane protein.	Expressed in epithelial cells of the kidney, intestine, and respiratory tract; granulocytes, monocytes, fibroblasts, endothelial cells, cerebral pericytes at the blood-brain barrier, synaptic membranes of cells in the CNS. Also expressed in endometrial stromal cells, but not in the endometrial glandular cells. Found in the vasculature of tissues that undergo angiogenesis and in malignant gliomas …
Q14766	Latent-transforming growth factor beta-binding protein 1	LTBP1	Yes	No	No	Secreted, extracellular space, extracellular matrix.	Expressed in the aorta (at protein level). Isoform Long: Expressed in fibroblasts.
Q15848	Adiponectin	ADIPOQ	Yes	No	No	Secreted.	Synthesized exclusively by adipocytes and secreted into plasma.
P05062	Fructose-bisphosphate aldolase B	ALDOB	Yes	No	No	Cytoplasm, cytoskeleton, microtubule organizing center, centrosome, centriolar satellite.	NA
P07988	Pulmonary surfactant-associated protein B	SFTPB	Yes	No	No	Secreted, extracellular space, surface film.	NA
P07355	Annexin A2	ANXA2	Yes	Yes	No	Secreted, extracellular space, extracellular matrix, basement membrane, Melanosome.	NA
P01591	Immunoglobulin J chain	JCHAIN	Yes	No	No	Secreted.	NA
A0A0B4J1V1	Immunoglobulin heavy variable 3-21	IGHV3-21	Yes	No	No	Secreted, Cell membrane.	NA
A0A075B6S5	Immunoglobulin kappa variable 1-27	IGKV1-27	Yes	No	No	Secreted, Cell membrane.	NA
O00187	Mannan-binding lectin serine protease 2	MASP2	Yes	No	No	Secreted.	Plasma.
P08294	Extracellular superoxide dismutase [Cu-Zn]	SOD3	Yes	No	No	Secreted, extracellular space, Golgi apparatus, trans-Golgi network.	Expressed in blood vessels, heart, lung, kidney and placenta. Major SOD isoenzyme in extracellular fluids such as plasma, lymph and synovial fluid.
Q8NBP7	Proprotein convertase subtilisin/kexin type 9	PCSK9	Yes	No	No	Cytoplasm. Secreted, Endosome, Lysosome, Cell surface, Endoplasmic reticulum, Golgi apparatus.	Expressed in neuro-epithelioma, colon carcinoma, hepatic and pancreatic cell lines, and in Schwann cells.
Q9H4B7	Tubulin beta-1 chain	TUBB1	Yes	No	No	Cytoplasm, cytoskeleton.	Hematopoietic cell-specific. Major isotype in leukocytes, where it represents 50% of all beta-tubulins.
P11226	Mannose-binding protein C	MBL2	Yes	No	No	Secreted.	Plasma protein produced mainly in the liver.
A0A0C4DH38	Immunoglobulin heavy variable 5-51	IGHV5-51	Yes	No	No	Secreted, Cell membrane.	NA
P55056	Apolipoprotein C-IV	APOC4	Yes	No	No	Secreted.	Expressed by the liver and secreted in plasma.
A0A075B6Q5	Immunoglobulin heavy variable 3-64	IGHV3-64	Yes	No	No	Secreted, Cell membrane.	NA
A0A087WW87	Immunoglobulin kappa variable 2-40	IGKV2-40	Yes	No	No	Secreted, Cell membrane.	NA
Q12794	Hyaluronidase-1	HYAL1	Yes	No	No	Secreted, Lysosome.	Highly expressed in the liver, kidney and heart. Weakly expressed in lung, placenta and skeletal muscle. No expression detected in adult brain. Isoform 1 is expressed only in bladder and prostate cancer cells, G2/G3 bladder tumor tissues and lymph node specimens showing tumor invasive tumors cells. Isoform 3, isoform 4, isoform 5 and isoform 6 are expressed in normal bladder and bladder tumor tis…
P39060	Collagen alpha-1(XVIII) chain	COL18A1	Yes	No	No	Secreted, extracellular space, extracellular matrix, Secreted, extracellular space, extracellular matrix, basement membrane.	Present in multiple organs with highest levels in liver, lung and kidney.
P0DJI9	Serum amyloid A-2 protein	SAA2	Yes	No	No	Secreted.	Expressed by the liver; secreted in plasma.
P17936	Insulin-like growth factor-binding protein 3	IGFBP3	Yes	No	No	Secreted.	Expressed by most tissues. Present in plasma.
Q9NY15	Stabilin-1	STAB1	Yes	No	No	Membrane, Single-pass type I membrane protein.	High levels found in spleen, lymph node, liver and placenta. Also expressed in endothelial cells.
A0A0B4J1V2	Immunoglobulin heavy variable 2-26	IGHV2-26	Yes	No	No	Secreted, Cell membrane.	NA
A0A0C4DH33	Immunoglobulin heavy variable 1-24	IGHV1-24	Yes	No	No	Secreted, Cell membrane.	NA
P04439	HLA class I histocompatibility antigen, A alpha chain	HLA-A	Yes	No	No	Cell membrane, Single-pass type I membrane protein, Endoplasmic reticulum membrane.	Ubiquitous.
P13639	Elongation factor 2	EEF2	Yes	Yes	No	Cytoplasm, Nucleus.	NA
P02745	Complement C1q subcomponent subunit A	C1QA	Yes	No	No	Secreted.	NA
P01764	Immunoglobulin heavy variable 3-23	IGHV3-23	Yes	No	No	Secreted, Cell membrane.	NA
A0A075B6R2	Immunoglobulin heavy variable 4-4	IGHV4-4	Yes	No	No	Secreted, Cell membrane.	NA
P14780	Matrix metalloproteinase-9	MMP9	Yes	No	No	Secreted, extracellular space, extracellular matrix.	Detected in neutrophils (at protein level). Produced by normal alveolar macrophages and granulocytes.
A0A0C4DH31	Immunoglobulin heavy variable 1-18	IGHV1-18	Yes	No	No	Secreted, Cell membrane.	NA
P07195	L-lactate dehydrogenase B chain	LDHB	Yes	Yes	No	Cytoplasm. Mitochondrion inner membrane, Peripheral membrane protein.	Predominantly expressed in aerobic tissues such as cardiac muscle.
P06312	Immunoglobulin kappa variable 4-1	IGKV4-1	Yes	No	No	Secreted, Cell membrane.	NA
P06331	Immunoglobulin heavy variable 4-34	IGHV4-34	Yes	No	No	Secreted, Cell membrane.	NA
P04432	Immunoglobulin kappa variable 1D-39	IGKV1D-39	Yes	No	No	Secreted, Cell membrane.	NA
P14151	L-selectin	SELL	Yes	No	No	Cell membrane, Single-pass type I membrane protein.	Expressed in B-cell lines and T-lymphocytes.
P09486	SPARC	SPARC	Yes	No	No	Secreted, extracellular space, extracellular matrix, basement membrane.	NA
P01602	Immunoglobulin kappa variable 1-5	IGKV1-5	Yes	No	No	Secreted, Cell membrane.	NA
P01824	Immunoglobulin heavy variable 4-39	IGHV4-39	Yes	No	No	Secreted, Cell membrane.	NA
Q92820	Gamma-glutamyl hydrolase	GGH	Yes	No	No	Secreted, extracellular space, Lysosome, Melanosome.	NA
P02655	Apolipoprotein C-II	APOC2	Yes	No	No	Secreted.	Liver and intestine.
P05556	Integrin beta-1	ITGB1	Yes	Yes	No	Cell membrane, Single-pass type I membrane protein, invadopodium membrane, ruffle membrane, Single-pass type I membrane protein, Recycling endosome, Melanosome, Cleavage furrow, Cell projection, lamellipodium, ruffle, Cell junction, focal adhesion, Cell surface.	[Isoform 1]: Widely expressed, other isoforms are generally coexpressed with a more restricted distribution.; [Isoform 2]: Expressed in skin, liver, skeletal muscle, cardiac muscle, placenta, umbilical vein endothelial cells, neuroblastoma cells, lymphoma cells, hepatoma cells and astrocytoma cells.; [Isoform 3]: Together with isoform 4, is expressed in muscle, kidney, liver, placenta, cervical e…
P26038	Moesin	MSN	Yes	Yes	No	Cell membrane, Peripheral membrane protein, Cytoplasmic side, Cytoplasm, cytoskeleton, Apical cell membrane, Peripheral membrane protein, Cell projection, microvillus membrane, microvillus.	In all tissues and cultured cells studied.
Q6GTS8	N-fatty-acyl-amino acid synthase/hydrolase PM20D1	PM20D1	Yes	No	No	Secreted.	NA
P01780	Immunoglobulin heavy variable 3-7	IGHV3-7	Yes	No	No	Secreted, Cell membrane.	NA
A0A0B4J2D9	Immunoglobulin kappa variable 1D-13	IGKV1D-13	Yes	No	No	Secreted, Cell membrane.	NA
P08637	Low affinity immunoglobulin gamma Fc region receptor III-A	FCGR3A	Yes	No	No	Cell membrane, Single-pass type I membrane protein, Secreted.	Expressed in natural killer cells (at protein level). Expressed in a subset of circulating monocytes (at protein level).
O14786	Neuropilin-1	NRP1	Yes	No	No	Secreted, Mitochondrion membrane, Single-pass type I membrane protein, Cell membrane, Cytoplasm.	[Isoform 1]: The expression of isoforms 1 and 2 does not seem to overlap. Expressed by the blood vessels of different tissues. In the developing embryo it is found predominantly in the nervous system. In adult tissues, it is highly expressed in heart and placenta; moderately in lung, liver, skeletal muscle, kidney and pancreas; and low in adult brain. Expressed in olfactory epithelium (at protein…
P01700	Immunoglobulin lambda variable 1-47	IGLV1-47	Yes	No	No	Secreted, Cell membrane.	NA
P01766	Immunoglobulin heavy variable 3-13	IGHV3-13	Yes	No	No	Secreted, Cell membrane.	NA
P33151	Cadherin-5	CDH5	Yes	No	No	Cell junction, Cell membrane, Single-pass type I membrane protein.	Endothelial tissues and brain.
P0DP08	Immunoglobulin heavy variable 4-38-2	IGHV4-38-2	Yes	No	No	Secreted, Cell membrane.	NA
P08238	Heat shock protein HSP 90-beta	HSP90AB1	Yes	Yes	No	Cytoplasm, Melanosome, Nucleus, Secreted, Cell membrane, Dynein axonemal particle, Cell surface.	NA
P22105-1	Isoform 3 of Tenascin-X	TNXB	Yes	No	No	Secreted, extracellular space, extracellular matrix.	Highly expressed in fetal adrenal, in fetal testis, fetal smooth, striated and cardiac muscle. Isoform XB-short is only expressed in the adrenal gland.
P23083	Immunoglobulin heavy variable 1-2	IGHV1-2	Yes	No	No	Secreted, Cell membrane.	NA
P01619	Immunoglobulin kappa variable 3-20	IGKV3-20	Yes	No	No	Secreted, Cell membrane.	NA
P63104	14-3-3 protein zeta/delta	YWHAZ	Yes	Yes	No	Cytoplasm, Melanosome.	NA
P07737	Profilin-1	PFN1	Yes	Yes	No	Cytoplasm, cytoskeleton.	Expressed in epididymis (at protein level).
P29401	Transketolase	TKT	Yes	Yes	No	NA	NA
P61626	Lysozyme C	LYZ	Yes	No	No	Secreted.	NA
P02652	Apolipoprotein A-II	APOA2	Yes	No	No	Secreted.	Plasma; synthesized in the liver and intestine.
A0A0B4J1X5	Immunoglobulin heavy variable 3-74	IGHV3-74	Yes	No	No	Secreted, Cell membrane.	NA
P08311	Cathepsin G	CTSG	Yes	No	No	Cell membrane, Peripheral membrane protein, Cytoplasmic granule, Secreted, Cytoplasm, cytosol, Lysosome, Nucleus.	Expressed in neutrophils (at protein level). Expressed in B cells.
P01889	HLA class I histocompatibility antigen, B alpha chain	HLA-B	Yes	No	No	Cell membrane, Single-pass type I membrane protein, Endoplasmic reticulum membrane.	NA
P32119	Peroxiredoxin-2	PRDX2	Yes	Yes	No	Cytoplasm.	NA
A0A0C4DH29	Immunoglobulin heavy variable 1-3	IGHV1-3	Yes	No	No	Secreted, Cell membrane.	NA
P04075	Fructose-bisphosphate aldolase A	ALDOA	Yes	Yes	No	Cytoplasm, myofibril, sarcomere, I band, Cytoplasm, myofibril, sarcomere, M line.	NA
Q99969	Retinoic acid receptor responder protein 2	RARRES2	Yes	No	No	Secreted.	Expressed at the highest levels in placenta, liver, and white adipose tissue (WAT), and to a lesser extent in many other tissues such as lung, brown adipose tissue, heart, ovary, kidney, skeletal muscle and pancreas. Within WAT, expression is enriched in adipocytes as compared to the stromal vascular fraction. Expression and secretion increases dramatically with adipogenesis. Highly expressed in …
P80748	Immunoglobulin lambda variable 3-21	IGLV3-21	Yes	No	No	Secreted, Cell membrane.	NA
A0A0C4DH32	Immunoglobulin heavy variable 3-20	IGHV3-20	Yes	No	No	Secreted, Cell membrane.	NA
P02654	Apolipoprotein C-I	APOC1	Yes	No	No	Secreted.	Synthesized mainly in liver and to a minor degree in intestine. Also found in the lung and spleen.
A0A0B4J1V6	Immunoglobulin heavy variable 3-73	IGHV3-73	Yes	No	No	Secreted, Cell membrane.	NA
P07998	Ribonuclease pancreatic	RNASE1	Yes	No	No	Secreted.	Pancreas and other tissues and body fluids (indicating it may have other physiological functions besides its role in digestion).
P06310	Immunoglobulin kappa variable 2-30	IGKV2-30	Yes	No	No	Secreted, Cell membrane.	NA
P13591-1	Isoform 2 of Neural cell adhesion molecule 1	NCAM1	Yes	No	Yes	Cell membrane, Single-pass type I membrane protein, Cell membrane, Lipid-anchor, GPI-anchor, Secreted.	NA
P62820	Ras-related protein Rab-1A	RAB1A	Yes	Yes	No	Golgi apparatus, Endoplasmic reticulum, Early endosome, Cytoplasm, cytosol, Membrane, Melanosome.	NA
Q13103	Secreted phosphoprotein 24	SPP2	Yes	No	No	Secreted.	Detected in liver and plasma.
P07359	Platelet glycoprotein Ib alpha chain	GP1BA	Yes	No	No	Membrane, Single-pass type I membrane protein.	NA
A0A087WSY6	Immunoglobulin kappa variable 3D-15	IGKV3D-15	Yes	No	No	Secreted, Cell membrane.	NA
P07339	Cathepsin D	CTSD	Yes	No	No	Lysosome, Melanosome, Secreted, extracellular space.	Expressed in the aorta extracellular space (at protein level). Expressed in liver (at protein level).
P01703	Immunoglobulin lambda variable 1-40	IGLV1-40	Yes	No	No	Secreted, Cell membrane.	NA
P31151	Protein S100-A7	S100A7	Yes	No	No	Cytoplasm, Secreted.	Fetal ear, skin, and tongue and human cell lines. Highly up-regulated in psoriatic epidermis. Also highly expressed in the urine of bladder squamous cell carcinoma (SCC) bearing patients.
P62937	Peptidyl-prolyl cis-trans isomerase A	PPIA	Yes	Yes	No	Cytoplasm, Secreted, Nucleus.	NA
P01701	Immunoglobulin lambda variable 1-51	IGLV1-51	Yes	No	No	Secreted, Cell membrane.	NA
P61224	Ras-related protein Rap-1b	RAP1B	Yes	Yes	No	Cell membrane, Cytoplasm, cytosol, Cell junction.	NA
Q9UEW3	Macrophage receptor MARCO	MARCO	Yes	No	No	Cell membrane, Single-pass type II membrane protein.	Expressed in alveolar macrophages (at protein level). Detected in macrophages from various tissues including thymus, kidney, Kupffer cells of liver, and spleen.
Q12913	Receptor-type tyrosine-protein phosphatase eta	PTPRJ	Yes	No	No	Cell membrane, Single-pass type I membrane protein. Cell projection, ruffle membrane, Cell junction.	Expressed in the promyelocytic cell line HL-60, the granulocyte-macrophage colony-stimulating factor-dependent leukemic cell line F-36P, and the IL3 and erythropoietin-dependent leukemic cell line F-36E. Expressed predominantly in epithelial cells and lymphocytes. Enhanced expression at high cell density.
P01599	Immunoglobulin kappa variable 1-17	IGKV1-17	Yes	No	No	Secreted, Cell membrane.	NA
Q7Z794	Keratin, type II cytoskeletal 1b	KRT77	Yes	No	No	NA	Expressed exclusively in skin.
P98160	Basement membrane-specific heparan sulfate proteoglycan core protein	HSPG2	Yes	No	No	Secreted, extracellular space, extracellular matrix, basement membrane.	Found in the basement membranes.
P01742	Immunoglobulin heavy variable 1-69	IGHV1-69	Yes	No	No	Secreted, Cell membrane.	NA
Q9HBI1	Beta-parvin	PARVB	Yes	No	No	Cell junction, focal adhesion. Cell membrane, Peripheral membrane protein, Cytoplasmic side, cytoskeleton, Cell projection, lamellipodium, Cytoplasm, myofibril, sarcomere, myofibril, sarcomere, Z line.	Expressed predominantly in heart and skeletal muscle.
Q13822	Ectonucleotide pyrophosphatase/phosphodiesterase family member 2	ENPP2	Yes	No	Yes	Secreted.	Detected in blood plasma (at protein level). Predominantly expressed in brain, placenta, ovary, and small intestine. Expressed in a number of carcinomas such as hepatocellular and prostate carcinoma, neuroblastoma and non-small-cell lung cancer. Expressed in body fluids such as plasma, cerebral spinal fluid (CSF), saliva, follicular and amniotic fluids. Not detected in leukocytes. Isoform 1 is mo…
Q15485	Ficolin-2	FCN2	Yes	No	No	Secreted.	Expressed by the liver and secreted in plasma.
Q14CN4	Keratin, type II cytoskeletal 72	KRT72	Yes	No	No	NA	Highly expressed in hair follicles from scalp and eyebrow. Also expressed in palmoplantar epidermis. Not expressed in face skin despite the presence of fine hairs histologically. In hair, it is specifically present in the inner root sheath (IRS) of the hair follicle. Present in the IRS cuticle, but not in Henle or Huxley layers of the IRS. In the IRS cuticle, its presence is delayed up to the hei…
P00558	Phosphoglycerate kinase 1	PGK1	Yes	Yes	No	Cytoplasm.	Mainly expressed in spermatogonia. Localized on the principle piece in the sperm (at protein level). Expression significantly decreased in the testis of elderly men.
P16671	Platelet glycoprotein 4	CD36	Yes	No	No	Cell membrane, Multi-pass membrane protein, Membrane raft, Golgi apparatus, Apical cell membrane.	NA
A0A075B6R9	Probable non-functional immunoglobulin kappa variable 2D-24	IGKV2D-24	Yes	No	No	Secreted, Cell membrane.	NA
P08253	72 kDa type IV collagenase	MMP2	Yes	No	No	Secreted, extracellular space, extracellular matrix, Membrane, Nucleus, Cytoplasm. Mitochondrion.	Produced by normal skin fibroblasts. PEX is expressed in a number of tumors including gliomas, breast and prostate.
P80188	Neutrophil gelatinase-associated lipocalin	LCN2	Yes	No	No	Secreted, Cytoplasmic granule lumen, Cytoplasmic vesicle lumen.	Detected in neutrophils (at protein level). Expressed in bone marrow and in tissues that are prone to exposure to microorganism. High expression is found in bone marrow as well as in uterus, prostate, salivary gland, stomach, appendix, colon, trachea and lung. Not found in the small intestine or peripheral blood leukocytes.
A0A0A0MT36	Immunoglobulin kappa variable 6D-21	IGKV6D-21	Yes	No	No	Secreted, Cell membrane.	NA
P04430	Immunoglobulin kappa variable 1-16	IGKV1-16	Yes	No	No	Secreted, Cell membrane.	NA
A0A0C4DH69	Immunoglobulin kappa variable 1-9	IGKV1-9	Yes	No	No	Secreted, Cell membrane.	NA
A0A075B6H9	Immunoglobulin lambda variable 4-69	IGLV4-69	Yes	No	No	Secreted, Cell membrane.	NA
P01593	Immunoglobulin kappa variable 1D-33	IGKV1D-33	Yes	No	No	Secreted, Cell membrane.	NA
Q9BWP8	Collectin-11	COLEC11	Yes	No	No	Secreted.	Ubiquitous. Detected in adrenal gland, kidney, liver, ovaries and testis (at protein level).
Q14623	Indian hedgehog protein	IHH	Yes	No	No	Cell membrane, Lipid-anchor, Endoplasmic reticulum membrane, Golgi apparatus membrane, Secreted.	Expressed in embryonic lung, and in adult kidney and liver.
Q76LX8	A disintegrin and metalloproteinase with thrombospondin motifs 13	ADAMTS13	Yes	No	No	Secreted.	Plasma. Expressed primarily in liver.
P04792	Heat shock protein beta-1	HSPB1	Yes	No	No	Cytoplasm, Nucleus, cytoskeleton, spindle.	Detected in all tissues tested: skeletal muscle, heart, aorta, large intestine, small intestine, stomach, esophagus, bladder, adrenal gland, thyroid, pancreas, testis, adipose tissue, kidney, liver, spleen, cerebral cortex, blood serum and cerebrospinal fluid. Highest levels are found in the heart and in tissues composed of striated and smooth muscle.
P69891	Hemoglobin subunit gamma-1	HBG1	Yes	No	Yes	NA	Red blood cells.
Q99536	Synaptic vesicle membrane protein VAT-1 homolog	VAT1	Yes	No	No	Cytoplasm. Mitochondrion outer membrane, Peripheral membrane protein.	Expressed in brain. Also expressed in glioblastoma cells.
P49908	Selenoprotein P	SELENOP	Yes	No	No	Secreted.	Made in the liver and heart and secreted into the plasma. It is also found in the kidney.
P37802	Transgelin-2	TAGLN2	Yes	No	No	NA	Expressed in epididymis (at protein level).
P21926	CD9 antigen	CD9	Yes	Yes	No	Cell membrane, Multi-pass membrane protein, Membrane, Multi-pass membrane protein, Secreted, extracellular exosome.	Detected in platelets (at protein level). Expressed by a variety of hematopoietic and epithelial cells.
P01743	Immunoglobulin heavy variable 1-46	IGHV1-46	Yes	No	No	Secreted, Cell membrane.	NA
Q6EMK4	Vasorin	VASN	Yes	No	No	Membrane, Single-pass type I membrane protein, Secreted.	Expressed at highest levels in aorta, at intermediate levels in kidney and placenta and at lowest levels in brain, heart, liver, lung and skeletal muscle. Within the aorta, the strongest expression is found in the tunica media of the proximal ascending aorta, the descending thoracic aorta, the abdominal aorta and the coronary arteries. Within the kidney, expression is found in the interstitial ce…
P60174	Triosephosphate isomerase	TPI1	Yes	Yes	No	Cytoplasm.	NA
P01854	Immunoglobulin heavy constant epsilon	IGHE	Yes	No	No	Secreted, Cell membrane.	NA
P01033	Metalloproteinase inhibitor 1	TIMP1	Yes	No	No	Secreted.	Detected in rheumatoid synovial fluid (at protein level).
A0A0A0MS15	Immunoglobulin heavy variable 3-49	IGHV3-49	Yes	No	No	Secreted, Cell membrane.	NA
A0A0B4J1X8	Immunoglobulin heavy variable 3-43	IGHV3-43	Yes	No	No	Secreted, Cell membrane.	NA
Q06830	Peroxiredoxin-1	PRDX1	Yes	Yes	No	Cytoplasm, Melanosome.	NA
P02741	C-reactive protein	CRP	Yes	No	No	Secreted.	Found in plasma.
A0A0C4DH43	Immunoglobulin heavy variable 2-70D	IGHV2-70D	Yes	No	No	Secreted, Cell membrane.	NA
P33908	Mannosyl-oligosaccharide 1,2-alpha-mannosidase IA	MAN1A1	Yes	No	No	Golgi apparatus membrane, Single-pass type II membrane protein.	NA
Q9H8L6	Multimerin-2	MMRN2	Yes	No	No	Secreted, extracellular space, extracellular matrix.	Endothelium.
Q14515	SPARC-like protein 1	SPARCL1	Yes	No	No	Secreted, extracellular space, extracellular matrix.	Highly expressed in lymph node, brain, heart, lung, skeletal muscle, ovary, small intestine, and colon, with lower levels in placenta, pancreas, testis, spleen, and thymus, and no expression in kidney, liver, and peripheral blood leukocytes.
P04083	Annexin A1	ANXA1	Yes	Yes	No	Nucleus, Cytoplasm, Cell projection, cilium, Cell membrane, Membrane, Peripheral membrane protein, Endosome membrane, Basolateral cell membrane, Apical cell membrane, Lateral cell membrane, Secreted, extracellular space, Cell membrane, Extracellular side, extracellular exosome, Cytoplasmic vesicle, secretory vesicle lumen, Cell projection, phagocytic cup, Early endosome, Cytoplasmic vesicle membr…	Detected in resting neutrophils. Detected in peripheral blood T-cells. Detected in extracellular vesicles in blood serum from patients with inflammatory bowel disease, but not in serum from healthy donors. Detected in placenta (at protein level). Detected in liver.
P61204	ADP-ribosylation factor 3	ARF3	Yes	No	No	Golgi apparatus, Cytoplasm, perinuclear region.	NA
P15814	Immunoglobulin lambda-like polypeptide 1	IGLL1	Yes	No	No	Endoplasmic reticulum {|UniProtKB:P20764}. Secreted, Note=In pre-B cells, localizes predominantly to the endoplasmic reticulum. {|UniProtKB:P20764}.	Expressed only in pre-B-cells and a special B-cell line (which is surface Ig negative).
P61769	Beta-2-microglobulin	B2M	Yes	No	No	Secreted, Cell surface.	NA
P24158	Myeloblastin	PRTN3	Yes	No	No	Cytoplasmic granule, Secreted, Cell membrane, Peripheral membrane protein, Extracellular side, Membrane raft, Peripheral membrane protein, Extracellular side.	Expressed in polymorphonuclear leukocytes (at protein level). Expressed in neutrophils (at protein level). Expressed in differentiating neutrophils.
P02747	Complement C1q subcomponent subunit C	C1QC	Yes	No	No	Secreted.	NA
A0A087WSZ0	Immunoglobulin kappa variable 1D-8	IGKV1D-8	Yes	No	No	Secreted, Cell membrane.	NA
P30041	Peroxiredoxin-6	PRDX6	Yes	No	No	Cytoplasm, Lysosome	NA
P20160	Azurocidin	AZU1	Yes	No	No	Cytoplasmic granule membrane, Peripheral membrane protein, Cytoplasmic side.	NA
Q9UNW1	Multiple inositol polyphosphate phosphatase 1	MINPP1	Yes	No	No	Endoplasmic reticulum lumen.	Widely expressed with highest levels in kidney, liver, cerebellum and placenta.
P19320	Vascular cell adhesion protein 1	VCAM1	Yes	No	No	Membrane, Single-pass type I membrane protein.	Expressed on inflamed vascular endothelium, as well as on macrophage-like and dendritic cell types in both normal and inflamed tissue.
A0A0B4J1V0	Immunoglobulin heavy variable 3-15	IGHV3-15	Yes	No	No	Secreted, Cell membrane.	NA
P41222	Prostaglandin-H2 D-isomerase	PTGDS	Yes	No	No	Rough endoplasmic reticulum, Nucleus membrane, Golgi apparatus, Cytoplasm, perinuclear region, Secreted.	Abundant in the brain and CNS, where it is expressed in tissues of the blood-brain barrier and secreted into the cerebro-spinal fluid. Abundantly expressed in the heart. In the male reproductive system, it is expressed in the testis, epididymis and prostate, and is secreted into the seminal fluid. Expressed in the eye and secreted into the aqueous humor. Lower levels detected in various tissue fl…
P58335	Anthrax toxin receptor 2	ANTXR2	Yes	No	No	Cell membrane, Single-pass type I membrane protein, Endoplasmic reticulum membrane.	Expressed in prostate, thymus, ovary, testis, pancreas, colon, heart, kidney, lung, liver, peripheral blood leukocytes, placenta, skeletal muscle, small intestine and spleen.
P62805	Histone H4	H4C1	Yes	No	Yes	Nucleus. Chromosome.	NA
Q13201	Multimerin-1	MMRN1	Yes	No	No	Secreted.	Synthesized by endothelial cells and megakaryocytes. Stored in platelet alpha granules and endothelial cell Weibel-Palade bodies, following activation of these cells, it is released and attached to megakaryocytes, platelets, endothelium and subendothelium of blood vessels. Not found in plasma. Found in vascular tissues such as placenta, lung, and liver.
Q86UD1	Out at first protein homolog	OAF	Yes	No	No	NA	NA
P12955	Xaa-Pro dipeptidase	PEPD	Yes	No	No	NA	NA
P12830	Cadherin-1	CDH1	Yes	No	No	Cell junction, adherens junction, Cell membrane, Single-pass type I membrane protein. Endosome. Golgi apparatus, trans-Golgi network. Note=Colocalizes with DLGAP5 at sites of cell-cell contact in intestinal epithelial cells. Anchored to actin microfilaments through association with alpha-, beta- and gamma-catenin. Sequential proteolysis induced by apoptosis or calcium influx, results in transloca…	Non-neural epithelial tissues.
A0A0A0MRZ8	Immunoglobulin kappa variable 3D-11	IGKV3D-11	Yes	No	No	Secreted, Cell membrane.	NA
P12273	Prolactin-inducible protein	PIP	Yes	No	No	Secreted.	Expressed in pathological conditions of the mammary gland and in several exocrine tissues, such as the lacrimal, salivary, and sweat glands.
A0A075B6H7	Probable non-functional immunoglobulin kappa variable 3-7	IGKV3-7	Yes	No	No	Secreted, Cell membrane.	NA
P18065	Insulin-like growth factor-binding protein 2	IGFBP2	Yes	No	No	Secreted.	NA
Q86VB7	Scavenger receptor cysteine-rich type 1 protein M130	CD163	Yes	No	No	Secreted,, Cell membrane, Single-pass type I membrane protein.	Expressed in monocytes and mature macrophages such as Kupffer cells in the liver, red pulp macrophages in the spleen, cortical macrophages in the thymus, resident bone marrow macrophages and meningeal macrophages of the central nervous system. Expressed also in blood. Isoform 1 is the lowest abundant in the blood. Isoform 2 is the lowest abundant in the liver and the spleen. Isoform 3 is the pred…
P05109	Protein S100-A8	S100A8	Yes	No	No	Secreted. Cytoplasm. cytoskeleton. Cell membrane, Peripheral membrane protein.	Calprotectin (S100A8/9) is predominantly expressed in myeloid cells. Except for inflammatory conditions, the expression is restricted to a specific stage of myeloid differentiation since both proteins are expressed in circulating neutrophils and monocytes but are absent in normal tissue macrophages and lymphocytes. Under chronic inflammatory conditions, such as psoriasis and malignant disorders, …
A0A0B4J1U3	Immunoglobulin lambda variable 1-36	IGLV1-36	Yes	No	No	Secreted, Cell membrane.	NA
Q9Y5C1	Angiopoietin-related protein 3	ANGPTL3	Yes	No	No	Secreted, Cell projection, lamellipodium.	Expressed principally in liver. Weakly expressed in kidney. Binds to adipocytes. Increased expression and colocalization with activated ITGB3 in glomeruli of patients with nephrotic syndrome showing effaced podocyte foot processes (at protein level).
A0A0J9YX35	Immunoglobulin heavy variable 3-64D	IGHV3-64D	Yes	No	No	Secreted, Cell membrane.	NA
A0A0C4DH25	Immunoglobulin kappa variable 3D-20	IGKV3D-20	Yes	No	No	Secreted, Cell membrane.	NA
P12429	Annexin A3	ANXA3	Yes	No	No	NA	NA
Q9NZT1	Calmodulin-like protein 5	CALML5	Yes	No	No	NA	Particularly abundant in the epidermis where its expression is directly related to keratinocyte differentiation. Very low expression in lung.
P0DTE1	Probable non-functional immunoglobulin heavy variable 3-38-3	IGHV3-38-3	Yes	No	No	Secreted, Cell membrane.	NA
A0A075B6J1	Immunoglobulin lambda variable 5-37	IGLV5-37	Yes	No	No	Secreted, Cell membrane.	NA
P0DP01	Immunoglobulin heavy variable 1-8	IGHV1-8	Yes	No	No	Secreted, Cell membrane.	NA
Q96P63	Serpin B12	SERPINB12	Yes	No	No	Cytoplasm.	Expressed in many tissues, including brain, bone marrow, lymph node, heart, lung, liver, pancreas, testis, ovary, and intestine.
P06753-2	Isoform 2 of Tropomyosin alpha-3 chain	TPM3	Yes	No	No	Cytoplasm, cytoskeleton.	NA
A0A075B6J9	Immunoglobulin lambda variable 2-18	IGLV2-18	Yes	No	No	Secreted, Cell membrane.	NA
P01706	Immunoglobulin lambda variable 2-11	IGLV2-11	Yes	No	No	Secreted, Cell membrane.	NA
P24593	Insulin-like growth factor-binding protein 5	IGFBP5	Yes	No	No	Secreted.	Osteosarcoma, and at lower levels in liver, kidney and brain.
A0A0B4J1U7	Immunoglobulin heavy variable 6-1	IGHV6-1	Yes	No	No	Secreted, Cell membrane.	NA
P23284	Peptidyl-prolyl cis-trans isomerase B	PPIB	Yes	No	No	Virion.	NA
P62913	60S ribosomal protein L11	RPL11	Yes	No	No	Nucleus, nucleolus, Cytoplasm {|UniProtKB:Q9CXW4}.	NA
P43121	Cell surface glycoprotein MUC18	MCAM	Yes	No	No	Membrane, Single-pass type I membrane protein.	Detected in endothelial cells in vascular tissue throughout the body. May appear at the surface of neural crest cells during their embryonic migration. Appears to be limited to vascular smooth muscle in normal adult tissues. Associated with tumor progression and the development of metastasis in human malignant melanoma. Expressed most strongly on metastatic lesions and advanced primary tumors and…
P03950	Angiogenin	ANG	Yes	No	No	Cytoplasmic vesicle, secretory vesicle lumen, Secreted, Nucleus.	Expressed predominantly in the liver. Also detected in endothelial cells and spinal cord neurons.
Q13418	Integrin-linked protein kinase	ILK	Yes	No	No	Cell junction, focal adhesion, Cell membrane, Peripheral membrane protein, Cytoplasmic side, Cell projection, lamellipodium, Cytoplasm, myofibril, sarcomere.	Highly expressed in heart followed by skeletal muscle, pancreas and kidney. Weakly expressed in placenta, lung and liver.
P13473	Lysosome-associated membrane glycoprotein 2	LAMP2	Yes	Yes	No	Cell membrane, Single-pass type I membrane protein {|PROSITE-ProRule:PRU00740, }. Endosome membrane, Single-pass type I membrane protein {|PROSITE-ProRule:PRU00740, }. Lysosome membrane {|PROSITE-ProRule:PRU00740, , , , }, Single-pass type I membrane protein {|PROSITE-ProRule:PRU00740, }. Cytoplasmic vesicle, autophagosome membrane {|UniProtKB:P17047}. Note=This protein shuttles between lysosomes…	Isoform LAMP-2A is highly expressed in placenta, lung and liver, less in kidney and pancreas, low in brain and skeletal muscle. Isoform LAMP-2B is detected in spleen, thymus, prostate, testis, small intestine, colon, skeletal muscle, brain, placenta, lung, kidney, ovary and pancreas and liver. Isoform LAMP-2C is detected in small intestine, colon, heart, brain, skeletal muscle, and at lower level…
A0A0C4DH39	Immunoglobulin heavy variable 1-58	IGHV1-58	Yes	No	No	Secreted, Cell membrane.	NA
P23229	Integrin alpha-6	ITGA6	Yes	Yes	No	Cell membrane, Single-pass type I membrane protein, Lipid-anchor.	Integrin alpha-6/beta-4 is predominantly expressed by epithelia. Isoforms containing segment X1 are ubiquitously expressed. Isoforms containing segment X1X2 are expressed in heart, kidney, placenta, colon, duodenum, myoblasts and myotubes, and in a limited number of cell lines; they are always coexpressed with the ubiquitous isoform containing segment X1. In some tissues (e.g. Salivary gland), is…
Q08554	Desmocollin-1	DSC1	Yes	No	No	Cell membrane, Single-pass type I membrane protein. Cell junction, desmosome.	Strongly expressed in epidermis, less in lymph node and tongue.
P01344	Insulin-like growth factor II	IGF2	Yes	No	No	Secreted.	Expressed in heart, placenta, lung, liver, muscle, kidney, tongue, limb, eye and pancreas.
Q01459	Di-N-acetylchitobiase	CTBS	Yes	No	No	Lysosome.	NA
P01704	Immunoglobulin lambda variable 2-14	IGLV2-14	Yes	No	No	Secreted, Cell membrane.	NA
P81605	Dermcidin	DCD	Yes	No	No	Secreted, Membrane, Peripheral membrane protein, Membrane, Single-pass membrane protein.	Specifically and constitutively expressed in eccrine sweat gland cells (at protein level). Secreted into the sweat at a concentration of 1-10 micrograms/ml.
A0A0C4DH73	Immunoglobulin kappa variable 1-12	IGKV1-12	Yes	No	No	Secreted, Cell membrane.	NA
O00299	Chloride intracellular channel protein 1	CLIC1	Yes	Yes	No	Nucleus, Nucleus membrane, Single-pass membrane protein, Cytoplasm, Cell membrane.	Expression is prominent in heart, placenta, liver, kidney and pancreas.
A0A0C4DH34	Immunoglobulin heavy variable 4-28	IGHV4-28	Yes	No	No	Secreted, Cell membrane.	NA
P05067	Amyloid-beta precursor protein	APP	Yes	No	No	Cell membrane, Single-pass type I membrane protein, Membrane, Perikaryon, Cell projection, growth cone, Membrane, clathrin-coated pit, Early endosome, Cytoplasmic vesicle.	Expressed in the brain and in cerebrospinal fluid (at protein level). Expressed in all fetal tissues examined with highest levels in brain, kidney, heart and spleen. Weak expression in liver. In adult brain, highest expression found in the frontal lobe of the cortex and in the anterior perisylvian cortex-opercular gyri. Moderate expression in the cerebellar cortex, the posterior perisylvian corte…
P00390	Glutathione reductase, mitochondrial	GSR	Yes	No	No	Mitochondrion, Cytoplasm.	NA
P11169	Solute carrier family 2, facilitated glucose transporter member 3	SLC2A3	Yes	No	No	Cell membrane, Multi-pass membrane protein, Perikaryon, Cell projection.	Highly expressed in brain. Expressed in many tissues.
Q16706	Alpha-mannosidase 2	MAN2A1	Yes	No	Yes	Golgi apparatus membrane, Single-pass type II membrane protein.	NA
Q16778	Histone H2B type 2-E	H2BC21	Yes	No	No	Nucleus, Chromosome.	NA
Q16777	Histone H2A type 2-C	H2AC20	Yes	No	Yes	Nucleus, Chromosome.	NA
P14543	Nidogen-1	NID1	Yes	No	No	Secreted, extracellular space, extracellular matrix, basement membrane.	NA
Q9UNN8	Endothelial protein C receptor	PROCR	Yes	No	No	Membrane, Single-pass type I membrane protein.	Expressed strongly in the endothelial cells of arteries and veins in heart and lung, less intensely in capillaries in the lung and skin, and not at all in the endothelium of small vessels of the liver and kidney.
Q13835	Plakophilin-1	PKP1	Yes	No	No	Cell junction, desmosome, Nucleus.	[Isoform 1]: Expressed in stratified squamous, complex, glandular duct and bladder epithelia (at protein level).; [Isoform 2]: Widely expressed (at protein level).
Q9NPH3	Interleukin-1 receptor accessory protein	IL1RAP	Yes	No	No	Cell membrane, Single-pass type I membrane protein, Secreted.	Detected in liver, skin, placenta, thymus and lung. Isoform 4 is predominantly expressed in brain. Overexpressed on candidate chronic myeloid leukemia (CML) stem cells, hematopoietic stem cells and mononuclear cells of patients with acute myeloid leukemia (AML). Overexpressed in patients with chronic obstructive pulmonary disease (COPD). Expressed in T-helper 1 (Th1) and T-helper 2 (Th2) cell sub…
O14672	Disintegrin and metalloproteinase domain-containing protein 10	ADAM10	Yes	No	No	Cell membrane, Single-pass type I membrane protein, Golgi apparatus membrane, Cytoplasmic vesicle, clathrin-coated vesicle, Cell projection, axon, Cell projection, dendrite, Cell junction, adherens junction, Cytoplasm.	Expressed in the brain (at protein level). Expressed in spleen, lymph node, thymus, peripheral blood leukocyte, bone marrow, cartilage, chondrocytes and fetal liver.
P55103	Inhibin beta C chain	INHBC	No	No	No	Secreted.	Expressed in benign prostatic hyperplasia.
P14770	Platelet glycoprotein IX	GP9	Yes	No	No	Membrane, Single-pass type I membrane protein.	NA
P04899	Guanine nucleotide-binding protein G(i) subunit alpha-2	GNAI2	Yes	Yes	No	Cytoplasm, cytoskeleton, microtubule organizing center, centrosome, Cell membrane, Membrane, Lipid-anchor.	NA
P55083	Microfibril-associated glycoprotein 4	MFAP4	Yes	No	No	Secreted, extracellular space, extracellular matrix.	NA
A0A0C4DH35	Probable non-functional immunoglobulin heavy variable 3-35	IGHV3-35	Yes	No	No	Secreted, Cell membrane.	NA
P20073	Annexin A7	ANXA7	Yes	No	No	NA	Isoform 1 is expressed in brain, heart and skeletal muscle. Isoform 2 is more abundant in liver, lung, kidney, spleen, fibroblasts and placenta.
Q8WWA0	Intelectin-1	ITLN1	Yes	No	No	Cell membrane, Lipid-anchor, GPI-anchor, Secreted.	Highly expressed in omental adipose tissue where it is found in stromal vascular cells but not in fat cells but is barely detectable in subcutaneous adipose tissue (at protein level). Highly expressed in the small intestine. Also found in the heart, testis, colon, salivary gland, skeletal muscle, pancreas and thyroid and, to a lesser degree, in the uterus, spleen, prostate, lymph node and thymus.
P36222	Chitinase-3-like protein 1	CHI3L1	Yes	No	Yes	Secreted, extracellular space, Cytoplasm, Cytoplasm, perinuclear region, Endoplasmic reticulum.	Present in activated macrophages, articular chondrocytes, synovial cells as well as in liver. Very low or undetectable expression in non-inflammatory colon. Undetectable in muscle tissues, lung, pancreas, mononuclear cells, or fibroblasts.
Q6UX71	Plexin domain-containing protein 2	PLXDC2	Yes	No	No	Membrane, Single-pass type I membrane protein.	Expressed in the endothelial cells of the stroma but not in the endothelial cells of normal colonic tissue.
P07477	Trypsin-1	PRSS1	Yes	No	No	Secreted, extracellular space.	NA
P67936	Tropomyosin alpha-4 chain	TPM4	Yes	No	No	Cytoplasm, cytoskeleton.	Detected in cardiac tissue and platelets, the form found in cardiac tissue is a higher molecular weight than the form found in platelets. Expressed at higher levels in the platelets of hypertensive patients with cardiac hypertrophy than in the platelets of hypertensive patients without cardiac hypertrophy (at protein level).
P16070	CD44 antigen	CD44	Yes	No	No	Cell membrane, Single-pass type I membrane protein, Cell projection, microvillus.	Isoform 10 (epithelial isoform) is expressed by cells of epithelium and highly expressed by carcinomas. Expression is repressed in neuroblastoma cells.
Q08188	Protein-glutamine gamma-glutamyltransferase E	TGM3	Yes	No	No	Cytoplasm.	NA
P62987	Ubiquitin-60S ribosomal protein L40	UBA52	Yes	No	No	Cytoplasm, Nucleus.	NA
P27487	Dipeptidyl peptidase 4	DPP4	Yes	No	No	Secreted, Cell membrane, Single-pass type II membrane protein, Apical cell membrane, Cell projection, invadopodium membrane, lamellipodium membrane, Cell junction, Membrane raft.	Expressed specifically in lymphatic vessels but not in blood vessels in the skin, small intestine, esophagus, ovary, breast and prostate glands. Not detected in lymphatic vessels in the lung, kidney, uterus, liver and stomach (at protein level). Expressed in the poorly differentiated crypt cells of the small intestine as well as in the mature villous cells. Expressed at very low levels in the col…
P49773	Histidine triad nucleotide-binding protein 1	HINT1	Yes	No	No	Cytoplasm, Nucleus.	Widely expressed.
A0A075B6K2	Immunoglobulin lambda variable 3-12	IGLV3-12	Yes	No	No	Secreted, Cell membrane.	NA
P01817	Immunoglobulin heavy variable 2-5	IGHV2-5	Yes	No	No	Secreted, Cell membrane.	NA
P01601	Immunoglobulin kappa variable 1D-16	IGKV1D-16	Yes	No	No	Secreted, Cell membrane.	NA
P01721	Immunoglobulin lambda variable 6-57	IGLV6-57	Yes	No	No	Secreted, Cell membrane.	NA
P30046	D-dopachrome decarboxylase	DDT	Yes	No	No	Cytoplasm.	Highly expressed in the liver and at lower levels in the heart, lung and pancreas.
P09382	Galectin-1	LGALS1	Yes	No	No	Secreted, extracellular space, extracellular matrix, Cytoplasm.	Expressed in placenta, maternal decidua and fetal membranes. Within placenta, expressed in trophoblasts, stromal cells, villous endothelium, syncytiotrophoblast apical membrane and villous stroma. Within fetal membranes, expressed in amnion, chorioamniotic mesenchyma and chorion (at protein level). Expressed in cardiac, smooth, and skeletal muscle, neurons, thymus, kidney and hematopoietic cells.
Q99784	Noelin	OLFM1	Yes	No	Yes	Secreted, Synapse, Endoplasmic reticulum, Cell projection, axon, Perikaryon.	NA
Q9H299	SH3 domain-binding glutamic acid-rich-like protein 3	SH3BGRL3	Yes	No	No	Cytoplasm, cytosol, Cell projection, ruffle membrane, Nucleus.	Ubiquitous. Expressed in heart, kidney and liver (at protein level). Expressed in brain, lung, spleen and skeletal muscle.
Q13790	Apolipoprotein F	APOF	Yes	No	No	Secreted.	Expressed by the liver and secreted in plasma.
A0A075B6K4	Immunoglobulin lambda variable 3-10	IGLV3-10	Yes	No	No	Secreted, Cell membrane.	NA
A0A0C4DH36	Probable non-functional immunoglobulin heavy variable 3-38	IGHV3-38	Yes	No	No	Secreted, Cell membrane.	NA
P10124	Serglycin	SRGN	Yes	No	No	Cytoplasmic granule, Cytolytic granule, Secreted, extracellular space, Golgi apparatus.	NA
Q9BUN1	Protein MENT	MENT	No	No	No	Secreted.	Plasma. Overexpressed in lymphomas.
Q53H76	Phospholipase A1 member A	PLA1A	Yes	No	No	Secreted.	Widely expressed. Expressed in placenta, prostate and liver. Weakly or not expressed in skin, leukocytes, platelets, colon, spleen, lung, muscle and kidney.
Q9UBX5	Fibulin-5	FBLN5	Yes	No	No	Secreted, extracellular space, extracellular matrix.	Expressed in skin fibroblasts (at protein level)(). Expressed predominantly in heart, ovary, and colon but also in kidney, pancreas, testis, lung and placenta. Not detectable in brain, liver, thymus, prostate, or peripheral blood leukocytes.
P15151	Poliovirus receptor	PVR	Yes	No	No	Secreted, Cell membrane, Single-pass type I membrane protein.	NA
P24821	Tenascin	TNC	Yes	No	No	Secreted, extracellular space, extracellular matrix.	NA
P01717	Immunoglobulin lambda variable 3-25	IGLV3-25	Yes	No	No	Secreted, Cell membrane.	NA
Q86YW5	Trem-like transcript 1 protein	TREML1	Yes	No	Yes	Cell membrane, Single-pass type I membrane protein, Cytoplasm.	Detected in platelets, monocytic leukemia and in T-cell leukemia.
P10599	Thioredoxin	TXN	Yes	No	No	Nucleus, Cytoplasm, Secreted.	NA
P63244	Receptor of activated protein C kinase 1	RACK1	Yes	No	No	Cell membrane, Peripheral membrane protein. Cytoplasm, perinuclear region, Nucleus, Perikaryon, Cell projection, dendrite, phagocytic cup.	In the liver, expressed at higher levels in activated hepatic stellate cells than in hepatocytes or Kupffer cells. Up-regulated in hepatocellular carcinomas and in the adjacent non-tumor liver tissue.
Q8WVV4-1	Isoform 1 of Protein POF1B	POF1B	Yes	No	No	Cell junction, tight junction.	NA
P55290	Cadherin-13	CDH13	Yes	No	No	Cell membrane, Lipid-anchor, GPI-anchor.	Highly expressed in heart. In the CNS, expressed in cerebral cortex, medulla, hippocampus, amygdala, thalamus and substantia nigra. No expression detected in cerebellum or spinal cord.
P55774	C-C motif chemokine 18	CCL18	No	No	No	Secreted.	Expressed at high levels in lung, lymph nodes, placenta, bone marrow, dendritic cells present in germinal centers and T-cell areas of secondary lymphoid organs and macrophages derived from peripheral blood monocytes. Not expressed by peripheral blood monocytes and a monocyte-to-macrophage differentiation is a prerequisite for expression. Expressed in synovial fluids from patients with rheumatoid …
Q15404	Ras suppressor protein 1	RSU1	Yes	No	No	NA	NA
P22692	Insulin-like growth factor-binding protein 4	IGFBP4	Yes	No	No	Secreted.	NA
O00533	Neural cell adhesion molecule L1-like protein	CHL1	Yes	No	Yes	Cell membrane, Single-pass type I membrane protein, Secreted, extracellular space, extracellular matrix.	Expressed in the fetal and adult brain as well as in Schwann cell culture. Also detected in adult peripheral tissues.
P04066	Tissue alpha-L-fucosidase	FUCA1	Yes	No	No	Lysosome.	NA
Q15436	Protein transport protein Sec23A	SEC23A	Yes	No	No	Cytoplasmic vesicle, COPII-coated vesicle membrane, Endoplasmic reticulum membrane, Peripheral membrane protein, Cytoplasmic side, Cytoplasm, cytosol.	Ubiquitously expressed.
P26368	Splicing factor U2AF 65 kDa subunit	U2AF2	Yes	No	No	Nucleus.	NA
P17213	Bactericidal permeability-increasing protein	BPI	Yes	No	No	Secreted, Cytoplasmic granule membrane.	Restricted to cells of the myeloid series.
P24592	Insulin-like growth factor-binding protein 6	IGFBP6	Yes	No	No	Secreted.	NA
P40189	Interleukin-6 receptor subunit beta	IL6ST	Yes	No	No	Cell membrane, Single-pass type I membrane protein, Secreted.	Found in all the tissues and cell lines examined. Expression not restricted to IL6 responsive cells.; [Isoform 2]: Expressed in blood serum (at protein level).
P22314	Ubiquitin-like modifier-activating enzyme 1	UBA1	Yes	Yes	No	Cytoplasm, Mitochondrion, Nucleus, Cytoplasm.	Detected in erythrocytes (at protein level). Ubiquitous.
P01709	Immunoglobulin lambda variable 2-8	IGLV2-8	Yes	No	No	Secreted, Cell membrane.	NA
Q16627	C-C motif chemokine 14	CCL14	No	No	No	Secreted.	Expressed constitutively in several normal tissues: spleen, liver, skeletal and heart muscle, gut, and bone marrow, present at high concentrations (1-80 nM) in plasma.
Q86U17	Serpin A11	SERPINA11	No	No	No	Secreted.	NA
Q13867	Bleomycin hydrolase	BLMH	Yes	No	No	Cytoplasm, Cytoplasmic granule.	NA
Q9NZN3	EH domain-containing protein 3	EHD3	Yes	No	Yes	Recycling endosome membrane, Peripheral membrane protein, Cytoplasmic side, Cell membrane, Peripheral membrane protein, Cell projection, cilium membrane.	Highly expressed in heart and brain and moderately expressed in kidney, liver, and placenta.
P13804	Electron transfer flavoprotein subunit alpha, mitochondrial	ETFA	Yes	No	No	Mitochondrion matrix.	NA
Q15517	Corneodesmosin	CDSN	Yes	No	No	Secreted.	Exclusively expressed in skin.
Q15465	Sonic hedgehog protein	SHH	Yes	No	No	Endoplasmic reticulum membrane, Golgi apparatus membrane, Secreted.	NA
P01718	Immunoglobulin lambda variable 3-27	IGLV3-27	Yes	No	No	Secreted, Cell membrane.	NA
Q13185	Chromobox protein homolog 3	CBX3	Yes	No	No	Nucleus.	NA
P13598	Intercellular adhesion molecule 2	ICAM2	Yes	No	No	Membrane, Single-pass type I membrane protein, Cell projection, microvillus.	NA
P62318	Small nuclear ribonucleoprotein Sm D3	SNRPD3	Yes	No	No	Cytoplasm, cytosol, Nucleus.	NA
Q9Y5Y7	Lymphatic vessel endothelial hyaluronic acid receptor 1	LYVE1	Yes	No	No	Cell membrane, Single-pass type I membrane protein.	Mainly expressed in endothelial cells lining lymphatic vessels.
P13224	Platelet glycoprotein Ib beta chain	GP1BB	Yes	No	Yes	Membrane, Single-pass type I membrane protein.	Expressed in heart and brain.
P35030	Trypsin-3	PRSS3	Yes	No	No	Secreted.	Detected in pancreas and pancreatic fluid (at protein level). Expressed in pancreas and brain. Detected in ileum.
A0A075B6S9	Probable non-functional immunoglobulinn kappa variable 1-37	IGKV1-37	Yes	No	No	Secreted, Cell membrane.	NA
Q9Y6Z7	Collectin-10	COLEC10	Yes	No	No	Secreted, Golgi apparatus, Cytoplasm.	Highly expressed in liver, placenta and adrenal gland. Moderately expressed in small intestine, lung, stomach and prostate. Weakly expressed in trachea and spleen.
P50454	Serpin H1	SERPINH1	Yes	No	No	Endoplasmic reticulum lumen.	NA
P54289	Voltage-dependent calcium channel subunit alpha-2/delta-1	CACNA2D1	Yes	No	No	Membrane, Single-pass type I membrane protein.	Isoform 1 is expressed in skeletal muscle. Isoform 2 is expressed in the central nervous system. Isoform 2, isoform 4 and isoform 5 are expressed in neuroblastoma cells. Isoform 3, isoform 4 and isoform 5 are expressed in the aorta.
P23280	Carbonic anhydrase 6	CA6	Yes	No	No	Secreted.	Major constituent of saliva.
P50453	Serpin B9	SERPINB9	Yes	No	No	Cytoplasm.	NA
P00451	Coagulation factor VIII	F8	Yes	No	No	Secreted, extracellular space.	NA
P11717	Cation-independent mannose-6-phosphate receptor	IGF2R	Yes	No	No	Golgi apparatus membrane, Single-pass type I membrane protein, Endosome membrane.	NA
Q9BYJ0	Fibroblast growth factor-binding protein 2	FGFBP2	Yes	No	No	Secreted, extracellular space.	Expressed in serum, peripheral leukocytes and cytotoxic T-lymphocytes, but not in granulocytes and monocytes (at protein level).
P12724	Eosinophil cationic protein	RNASE3	Yes	No	No	Secreted.	NA
P49913	Cathelicidin antimicrobial peptide	CAMP	Yes	No	No	Secreted, Vesicle.	Expressed in neutrophilic granulocytes (at protein level). Expressed in bone marrow. [Antibacterial peptide LL-37]: Expressed in granulocytes (at protein level). Expressed by the eccrine apparatus and secreted into sweat on skin (at protein level). ; [Antibacterial peptide FALL-39]: Expressed in bone marrow and testis.
P36952	Serpin B5	SERPINB5	Yes	No	No	Secreted, extracellular space.	Normal mammary epithelial cells.
O14773	Tripeptidyl-peptidase 1	TPP1	Yes	No	No	Lysosome, Melanosome.	Detected in all tissues examined with highest levels in heart and placenta and relatively similar levels in other tissues.
P00491	Purine nucleoside phosphorylase	PNP	Yes	No	No	Cytoplasm.	Expressed in red blood cells; overexpressed in red blood cells (cytoplasm) of patients with hereditary non-spherocytic hemolytic anemia of unknown etiology.
P07237	Protein disulfide-isomerase	P4HB	Yes	No	No	Endoplasmic reticulum, Endoplasmic reticulum lumen, Melanosome, Cell membrane, Peripheral membrane protein.	NA
Q6UY14	ADAMTS-like protein 4	ADAMTSL4	Yes	No	No	Secreted, extracellular space, extracellular matrix.	Expressed in colon, heart, leukocyte, liver, lung, skeletal muscle, spleen, testis and placenta. Weaker expression in bone marrow, brain tissue, kidney and pancreas. Expression studies in fetal tissues reveal strong expression in heart, kidney, liver, lung and skeletal muscle, but weaker expression in fetal brain and skin.
P61158	Actin-related protein 3	ACTR3	Yes	No	No	Cytoplasm, cytoskeleton, Cell projection, Nucleus.	NA
A0A0B4J1Y8	Immunoglobulin lambda variable 9-49	IGLV9-49	Yes	No	No	Secreted, Cell membrane.	NA
P30043	Flavin reductase (NADPH)	BLVRB	Yes	No	No	Cytoplasm.	Predominantly expressed in liver and erythrocytes. At lower levels in heart, lung, adrenal gland and cerebrum.
P16930	Fumarylacetoacetase	FAH	Yes	No	No	NA	Mainly expressed in liver and kidney. Lower levels are also detected in many other tissues.
Q10588	ADP-ribosyl cyclase/cyclic ADP-ribose hydrolase 2	BST1	Yes	No	Yes	Cell membrane, Lipid-anchor, GPI-anchor.	Expressed in various tissues including placenta, lung, liver and kidney.
P23396	40S ribosomal protein S3	RPS3	Yes	No	No	Cytoplasm, Nucleus, Mitochondrion inner membrane, Peripheral membrane protein, Cytoplasm, cytoskeleton, spindle.	NA
O00151	PDZ and LIM domain protein 1	PDLIM1	Yes	No	No	Cytoplasm, cytoskeleton, myofibril, sarcomere, Z line.	Strongly expressed in the heart and skeletal muscle, moderately expressed in the spleen, small intestine, colon, placenta, and lung. A lower level expression is seen in liver, thymus, kidney, prostate and pancreas and is not found in the brain, testis, ovary, and peripheral blood leukocytes.
P07602	Prosaposin	PSAP	Yes	No	No	Lysosome, Secreted.	NA
P62136	Serine/threonine-protein phosphatase PP1-alpha catalytic subunit	PPP1CA	Yes	No	No	Cytoplasm, Nucleus, nucleoplasm.	NA
O75144	ICOS ligand	ICOSLG	Yes	No	Yes	Cell membrane, Single-pass type I membrane protein.	Isoform 1 is widely expressed (brain, heart, kidney, liver, lung, pancreas, placenta, skeletal muscle, bone marrow, colon, ovary, prostate, testis, lymph nodes, leukocytes, spleen, thymus and tonsil), while isoform 2 is detected only in lymph nodes, leukocytes and spleen. Expressed on activated monocytes and dendritic cells.
Q86UP8	General transcription factor II-I repeat domain-containing protein 2A	GTF2IRD2	Yes	No	No	Nucleus.	Ubiquitous.
O14960	Leukocyte cell-derived chemotaxin-2	LECT2	No	No	No	Cytoplasm, Secreted.	Highly expressed in adult and fetal liver and weakly in testis. Not expressed in bone marrow.
Q9NP81	Serine--tRNA ligase, mitochondrial	SARS2	Yes	No	No	Mitochondrion matrix.	NA
Q9BTY2	Plasma alpha-L-fucosidase	FUCA2	Yes	No	No	Secreted.	NA
P17931	Galectin-3	LGALS3	Yes	No	No	Cytoplasm, Nucleus, Secreted.	A major expression is found in the colonic epithelium. It is also abundant in the activated macrophages. Expressed in fetal membranes.
Q86SQ4	Adhesion G-protein coupled receptor G6	ADGRG6	Yes	No	No	Cell membrane, Multi-pass membrane protein.	Expressed in placenta and to a lower extent in pancreas and liver. Detected in aortic endothelial cells but not in skin microvascular endothelial cells.
Q16270	Insulin-like growth factor-binding protein 7	IGFBP7	Yes	No	No	Secreted.	NA
Q66K66	Transmembrane protein 198	TMEM198	Yes	No	Yes	Membrane, Multi-pass membrane protein, Cell membrane, Cytoplasmic vesicle.	NA
P05362	Intercellular adhesion molecule 1	ICAM1	Yes	No	No	Membrane, Single-pass type I membrane protein.	NA
Q9HCU4	Cadherin EGF LAG seven-pass G-type receptor 2	CELSR2	Yes	No	Yes	Cell membrane, Multi-pass membrane protein.	Highest expression in brain and testis.
P50552	Vasodilator-stimulated phosphoprotein	VASP	Yes	No	No	Cytoplasm. Cytoplasm, cytoskeleton, focal adhesion. Cell junction, tight junction, Cell projection, lamellipodium membrane, filopodium membrane.	Highly expressed in platelets.
P16152	Carbonyl reductase [NADPH] 1	CBR1	Yes	No	No	Cytoplasm.	Expressed in kidney (at protein level).
Q07954	Prolow-density lipoprotein receptor-related protein 1	LRP1	Yes	No	No	Cell membrane, Single-pass type I membrane protein. Membrane, coated pit, Peripheral membrane protein, Extracellular side, Cytoplasm, Nucleus, Golgi outpost, cytoskeleton, microtubule organizing center.	Most abundant in liver, brain and lung.
P11166	Solute carrier family 2, facilitated glucose transporter member 1	SLC2A1	Yes	No	No	Cell membrane, Multi-pass membrane protein, Melanosome, Photoreceptor inner segment.	Detected in erythrocytes (at protein level). Expressed at variable levels in many human tissues.
Q14667	Protein KIAA0100	KIAA0100	Yes	No	No	Cell membrane, Endoplasmic reticulum membrane, Mitochondrion membrane.	Expressed in pancreas, placenta and up-regulated in breast carcinoma epithelial cells, ductal in situ carcinoma (DCIS), invasive breast carcinoma (IBC) and metastatic breast carcinoma cells (MET).
P20774	Mimecan	OGN	Yes	No	No	Secreted, extracellular space, extracellular matrix.	Bone.
Q14686	Nuclear receptor coactivator 6	NCOA6	No	No	No	Nucleus.	Ubiquitous. Highly expressed in brain, prostate, testis and ovary; weakly expressed in lung, thymus and small intestine.
P05451	Lithostathine-1-alpha	REG1A	Yes	No	No	Secreted.	In pancreatic acinar cells and, in lower levels, in brain. Enhanced expression of PSP-related transcripts and intraneuronal accumulation of PSP-like proteins is found in brain from Alzheimer disease and Down syndrome patients.
Q92990	Glomulin	GLMN	Yes	No	No	NA	Ubiquitous.
Q9P1F3	Costars family protein ABRACL	ABRACL	Yes	No	No	NA	NA
P51149	Ras-related protein Rab-7a	RAB7A	Yes	Yes	No	Cytoplasmic vesicle, phagosome membrane, Peripheral membrane protein, Cytoplasmic side, Late endosome membrane, Cytoplasmic side, Lysosome membrane, Melanosome membrane, Cytoplasmic vesicle, autophagosome membrane, Lipid droplet, Endosome membrane, Mitochondrion membrane.	Widely expressed; high expression found in skeletal muscle.
Q9Y320	Thioredoxin-related transmembrane protein 2	TMX2	Yes	No	No	Endoplasmic reticulum membrane, Single-pass type I membrane protein, Mitochondrion membrane.	Widely expressed.
P19438-5	Isoform 5 of Tumor necrosis factor receptor superfamily member 1A	TNFRSF1A	Yes	No	No	Cell membrane, Single-pass type I membrane protein, Golgi apparatus membrane, Secreted.	NA
P16885	1-phosphatidylinositol 4,5-bisphosphate phosphodiesterase gamma-2	PLCG2	Yes	No	Yes	NA	NA
Q9NS71	Gastrokine-1	GKN1	No	No	No	Secreted, Cytoplasmic granule, Golgi apparatus.	Expressed in stomach (at protein level). No expression is detected in cancer tissue or gastric cancer cell lines.
Q5CZC0	Fibrous sheath-interacting protein 2	FSIP2	No	No	No	NA	Predominantly expressed in testis.
Q9Y2I7	1-phosphatidylinositol 3-phosphate 5-kinase	PIKFYVE	Yes	No	No	Endosome membrane, Peripheral membrane protein, Early endosome membrane, Cytoplasmic vesicle, phagosome membrane, Peripheral membrane protein, Late endosome membrane.	NA
Q96T58	Msx2-interacting protein	SPEN	Yes	No	No	Nucleus.	Expressed at high level in brain, testis, spleen and thymus. Expressed at intermediate level in kidney, liver, mammary gland and skin.
Q3T8J9-3	Isoform 3 of GON-4-like protein	GON4L	Yes	No	No	Nucleus.	NA
O75460	Serine/threonine-protein kinase/endoribonuclease IRE1	ERN1	No	No	No	Endoplasmic reticulum membrane, Single-pass type I membrane protein.	Ubiquitously expressed. High levels observed in pancreatic tissue.
Q9H7P6	Multivesicular body subunit 12B	MVB12B	Yes	No	Yes	Endosome, Late endosome membrane, Peripheral membrane protein.	NA
A0A075B6J6	Immunoglobulin lambda variable 3-22	IGLV3-22	Yes	No	No	Secreted, Cell membrane.	NA
Q8IX21	SMC5-SMC6 complex localization factor protein 2	SLF2	No	No	No	Nucleus.	Widely expressed. Expressed at higher level in skeletal muscle and at slightly lower level in brain, liver and heart, than in lung, kidney, spleen and thymus.
A0A075B6I9	Immunoglobulin lambda variable 7-46	IGLV7-46	Yes	No	No	Secreted, Cell membrane.	NA
Q00872	Myosin-binding protein C, slow-type	MYBPC1	No	No	No	NA	NA
P15291	Beta-1,4-galactosyltransferase 1	B4GALT1	Yes	No	No	Golgi apparatus, Golgi stack membrane, Single-pass type II membrane protein. Cell membrane, Cell surface, Cell projection, filopodium.	Ubiquitously expressed, but at very low levels in fetal and adult brain.
