# Supplementary material for: Magnetic transferrin nanoparticles (MTNs) assay as a novel isolation approach for exosomal biomarkers in neurological diseases
Source: Biomater Res. 2023 Feb 16;27:12. doi: 10.1186/s40824-023-00353-2 (PMC9936675; doi:10.1186/s40824-023-00353-2)
Supplement: Supplementary file 5 — Additional file 5: Supplementary Table S5. The loading and reference of PC1-highly contributed 20 proteins. [file 40824_2023_353_MOESM5_ESM.xlsx]

## Sheet: Sheet4
Supplementary Table S5. The loading and reference of PC1-highly contributed 20 proteins
UniProt Aceesion ID	Protein Name	Gene Symbol	PC1 loading	Reference information related to neurodegenerative diseases
Q9HCU4	Cadherin EGF LAG seven-pass G-type receptor 2	CELSR2	0.287519	PMID: 35259228.
P02679-2	Isoform Gamma-A of Fibrinogen gamma chain	FGG	0.282512	PMID: 24769800, Int J Clin Exp Med 2018;11(3):1959-1972, PMID: 19940513.
P02671	Fibrinogen alpha chain	FGA	0.262385	PMID: 19940513.
P02675	Fibrinogen beta chain	FGB	0.246898	PMID: 19940513.
A0A075B6S9	Probable non-functional immunoglobulinn kappa variable 1-37	IGKV1-37	0.120941	PMID: 31507618.
P00915	Carbonic anhydrase 1	CA1	0.104862	PMID: 11830265, 11356917, 18167490.
P30043	Flavin reductase (NADPH)	BLVRB	0.103678	PMID: 18669654.
P01717	Immunoglobulin lambda variable 3-25	IGLV3-25	0.101088	NA
P35030	mesotrypsinogen	PRSS3	0.100833	PMID: 34602499.
P02042	Hemoglobin subunit delta	HBD	0.0999717	PMID: 28424608.
P02775	Platelet basic protein	PPBP	-0.101217	PMID: 21440609, 36189230.
P24158	Myeloblastin	PRTN3	-0.101603	PMID: 35557837.
Q86YW5	Trem-like transcript 1 protein	TREML1	-0.102684	PMID: 30538480, 27939925.
P40197	Platelet glycoprotein V	GP5	-0.103154	PMID: 28334832.
P05164	Myeloperoxidase	MPO	-0.105877	PMID: 24277448, 26137956, 16014720.
P07996	Thrombospondin-1	THBS1	-0.108968	PMID: 22548201
P02776	Platelet factor 4	PF4	-0.112065	PMID: 12239163.
Q13790	Apolipoprotein F	APOF	-0.117997	PMID: 17188679.
P20160	Azurocidin	AZU1	-0.11872	PMID: 30149799.
P10720	Platelet factor 4 variant	PF4V1	-0.159918	PMID: 12239163.
