# Supplementary material for: Magnetic transferrin nanoparticles (MTNs) assay as a novel isolation approach for exosomal biomarkers in neurological diseases
Source: Biomater Res. 2023 Feb 16;27:12. doi: 10.1186/s40824-023-00353-2 (PMC9936675; doi:10.1186/s40824-023-00353-2)
Supplement: Supplementary file 6 — Additional file 6: Supplementary Table S6. Differential abundant 164 serum exosome proteins among three groups, dementia, Parkinson, and multiple scleroisis (FDR q < 0.05). The table included the information about cluster number, ANOVA p-values, ANOVA q-values, SYNGO, brain-elevated genes in Human Protein Atlas (HPA) and top 100 exosome proteins in Vesiclepedia, subcelluarl location in UniProt, tissue specificity in UniProt, and pubmed ids. [file 40824_2023_353_MOESM6_ESM.xlsx]

## Sheet: Sheet2
Supplementary Table S6. Differential abundant 164 serum exosome proteins among three groups, dementia, Parkinson, and multiple scleroisis (FDR q < 0.05). The table included the information about cluster number, ANOVA p-values, ANOVA q-values, SYNGO, brain-elevated genes in Human Protein Atlas (HPA) and top 100 exosome proteins in Vesiclepedia, subcelluarl location in UniProt, tissue specificity i…
UniProt Accession ID	Gene Symbol	Protein Name	Cluster Number	ANOVA p value	ANOVA q-value	SYNGO	Brain-elevated gene in HPA	Top100 in Vesiclepedia	Subcellular location (UniProt)	Tissue specificity (UniProt)	Pubmed IDs searched commonly for dementia and protein	Pubmed IDs searched commonly for Parkinson's disease and protein	Pubmed IDs searched commonly for multiple sclerosis and protein
P49908	SELENOP	Selenoprotein P	Cluster 1	0.00304761	0.0151006	No	No	No	Secreted.	Made in the liver and heart and secreted into the plasma. It is also found in the kidney.	PMID: 31250406, PMID: 29481840	PMID: 31582281	NA
P04196	HRG	Histidine-rich glycoprotein	Cluster 1	0.0119754	0.0439095	No	No	No	Secreted.	Expressed in macrophages and in malignant cells. Expressed by the liver and secreted in plasma (at protein level).	NA	NA	NA
P60174	TPI1	Triosephosphate isomerase	Cluster 1	0.0130497	0.0449906	No	No	Yes	Cytoplasm.	NA	NA	PMID: 19725078	PMID: 21136723
P68133	ACTA1	Actin, alpha skeletal muscle	Cluster 1	0.00380724	0.0175965	No	No	No	Cytoplasm, cytoskeleton.	NA	NA	PMID: 33776636	NA
P67936	TPM4	Tropomyosin alpha-4 chain	Cluster 1	0.00335012	0.0161628	No	No	No	Cytoplasm, cytoskeleton.	Detected in cardiac tissue and platelets, the form found in cardiac tissue is a higher molecular weight than the form found in platelets. Expressed at higher levels in the platelets of hypertensive patients with cardiac hypertrophy than in the platelets of hypertensive patients without cardiac hypertrophy (at protein level).	NA	NA	NA
Q99784	OLFM1	Noelin	Cluster 1	0.00764557	0.0298233	Yes	Yes	No	Secreted, Synapse, Endoplasmic reticulum, Cell projection, axon, Perikaryon.	NA	NA	NA	NA
P43251	BTD	Biotinidase	Cluster 1	0.00180684	0.0102451	No	No	No	Secreted, extracellular space.	NA	NA	NA	NA
Q9UK55	SERPINA10	Protein Z-dependent protease inhibitor	Cluster 1	0.00575785	0.0243601	No	No	No	Secreted.	Expressed by the liver and secreted in plasma.	NA	NA	NA
P23280	CA6	Carbonic anhydrase 6	Cluster 1	0.00196205	0.0109603	No	No	No	Secreted.	Major constituent of saliva.	NA	NA	NA
Q66K66	TMEM198	Transmembrane protein 198	Cluster 1	0.000482681	0.00379246	No	Yes	No	Membrane, Multi-pass membrane protein, Cell membrane, Cytoplasmic vesicle.	NA	NA	NA	NA
P00491	PNP	Purine nucleoside phosphorylase	Cluster 1	0.00923188	0.0352608	No	No	No	Cytoplasm.	Expressed in red blood cells; overexpressed in red blood cells (cytoplasm) of patients with hereditary non-spherocytic hemolytic anemia of unknown etiology.	PMID: 35300368, PMID: 29515443	PMID: 35300368, PMID: 29515443, PMID: 25597950	PMID: 3123077
Q9UNN8	PROCR	Endothelial protein C receptor	Cluster 1	0.00458321	0.0201662	No	No	No	Membrane, Single-pass type I membrane protein.	Expressed strongly in the endothelial cells of arteries and veins in heart and lung, less intensely in capillaries in the lung and skin, and not at all in the endothelium of small vessels of the liver and kidney.	PMID: 25588409	PMID: 25061051	PMID: 35052009, PMID: 33193314, PMID: 31397331
P06312	IGKV4-1	Immunoglobulin kappa variable 4-1	Cluster 1	5.9975e-06	0.000131945	No	No	No	Secreted, Cell membrane.	NA	NA	NA	NA
A0A075B6S9	IGKV1-37	Probable non-functional immunoglobulinn kappa variable 1-37	Cluster 1	1.554e-05	0.000267093	No	No	No	Secreted, Cell membrane.	NA	NA	NA	NA
P14151	SELL	L-selectin	Cluster 1	8.69781e-05	0.00111251	No	No	No	Cell membrane, Single-pass type I membrane protein.	Expressed in B-cell lines and T-lymphocytes.	NA	NA	PMID: 30134823
P00488	F13A1	Coagulation factor XIII A chain	Cluster 1	0.000162589	0.00177482	No	No	No	Cytoplasm, Secreted, Endosome, Lysosome, Cell surface, Endoplasmic reticulum. Golgi apparatus.	NA	PMID: 25871449	NA	NA
P22352	GPX3	Glutathione peroxidase 3	Cluster 1	0.00621126	0.0258801	No	No	No	Secreted.	Secreted in plasma.	PMID: 33505588, PMID: 26823723	PMID: 31199560, PMID: 17211632	PMID: 29087462
P01042-2	KNG1	Isoform LMW of Kininogen-1	Cluster 1	0.0034246	0.0163784	No	No	No	Secreted, extracellular space.	Secreted in plasma. T-kinin is detected in malignant ovarian, colon and breast carcinomas, but not in benign tumors.	PMID: 26884824	PMID: 33179332	NA
P01766	IGHV3-13	Immunoglobulin heavy variable 3-13	Cluster 1	0.00716242	0.0282109	No	No	No	Secreted, Cell membrane.	NA	NA	NA	NA
P01602	IGKV1-5	Immunoglobulin kappa variable 1-5	Cluster 1	2.05447e-05	0.000342412	No	No	No	Secreted, Cell membrane.	NA	NA	NA	NA
P01768	IGHV3-30	Immunoglobulin heavy variable 3-30	Cluster 1	4.71857e-06	0.000108133	No	No	No	Secreted, Cell membrane.	NA	NA	NA	NA
P01782	IGHV3-9	Immunoglobulin heavy variable 3-9	Cluster 1	0.000202549	0.00210194	No	No	No	Secreted, Cell membrane.	NA	NA	NA	NA
A0A0B4J1V0	IGHV3-15	Immunoglobulin heavy variable 3-15	Cluster 1	0.000439228	0.00355256	No	No	No	Secreted, Cell membrane.	NA	NA	NA	NA
P26927	MST1	Hepatocyte growth factor-like protein	Cluster 1	0.000213059	0.00217005	No	No	No	Secreted.	NA	PMID: 35525373, PMID: 36138870	PMID: 35385779, PMID: 32929029	PMID: 19657358
P01717	IGLV3-25	Immunoglobulin lambda variable 3-25	Cluster 1	0.00115436	0.00697691	No	No	No	Secreted, Cell membrane.	NA	NA	NA	NA
A0A0C4DH32	IGHV3-20	Immunoglobulin heavy variable 3-20	Cluster 1	0.00045482	0.00362538	No	No	No	Secreted, Cell membrane.	NA	NA	NA	NA
A0A0B4J1U3	IGLV1-36	Immunoglobulin lambda variable 1-36	Cluster 1	6.64309e-08	2.61e-06	No	No	No	Secreted, Cell membrane.	NA	NA	NA	NA
P00918	CA2	Carbonic anhydrase 2	Cluster 1	0.000512554	0.00397048	No	No	No	Cytoplasm, Cell membrane.	NA	PMID: 20634585, PMID: 16378731	NA	NA
P30043	BLVRB	Flavin reductase (NADPH)	Cluster 1	3.53883e-06	9.13e-05	No	No	No	Cytoplasm.	Predominantly expressed in liver and erythrocytes. At lower levels in heart, lung, adrenal gland and cerebrum.	NA	NA	NA
P04040	CAT	Catalase	Cluster 1	0.000265662	0.00247653	No	No	No	Peroxisome.	NA	NA	NA	NA
Q06830	PRDX1	Peroxiredoxin-1	Cluster 1	8.41434e-06	0.000171403	No	No	Yes	Cytoplasm, Melanosome.	NA	PMID: 33889951, PMID: 29473507, PMID: 36467613	PMID: 33889951, PMID: 32012897, PMID: 28823893, PMID: 18250162, PMID: 24844147	PMID: 32099815, PMID: 33803289
P00915	CA1	Carbonic anhydrase 1	Cluster 1	7.52125e-07	2.18e-05	No	No	No	Cytoplasm.	NA	NA	NA	NA
P02042	HBD	Hemoglobin subunit delta	Cluster 1	6.05271e-05	0.00081195	No	No	No	NA	Red blood cells.	NA	PMID: 28424608	PMID: 34504491
P69905	HBA1	Hemoglobin subunit alpha	Cluster 1	1.09436e-05	0.00019564	No	No	No	NA	Red blood cells.	NA	PMID: 33952343	NA
P68871	HBB	Hemoglobin subunit beta	Cluster 1	0.000113731	0.00139006	No	No	No	NA	Red blood cells.	NA	NA	PMID: 35049167, PMID: 26809286
P27918	CFP	Properdin	Cluster 1	0.000689684	0.00468308	No	No	No	Secreted.	NA	PMID: 21235806	NA	NA
P51884	LUM	Lumican	Cluster 1	2.30537e-05	0.000362275	No	No	No	Secreted, extracellular space, extracellular matrix.	Cornea and other tissues.	NA	NA	NA
Q16610	ECM1	Extracellular matrix protein 1	Cluster 1	2.07836e-08	1.04e-06	No	No	No	Secreted, extracellular space, extracellular matrix.	Expressed in breast cancer tissues. Little or no expression observed in normal breast tissues. Expressed in skin; wide expression is observed throughout the dermis with minimal expression in the epidermis.	NA	NA	NA
P08697	SERPINF2	Alpha-2-antiplasmin	Cluster 1	3.79647e-08	1.61e-06	No	No	No	Secreted.	Expressed by the liver and secreted in plasma.	PMID: 25129075	NA	PMID: 32841722
P00734	F2	Prothrombin	Cluster 1	1.07865e-08	5.93e-07	No	No	No	Secreted, extracellular space.	Expressed by the liver and secreted in plasma.	NA	NA	NA
Q9HCU4	CELSR2	Cadherin EGF LAG seven-pass G-type receptor 2	Cluster 1	2.74454e-09	2.16e-07	No	Yes	No	Cell membrane, Multi-pass membrane protein.	Highest expression in brain and testis.	PMID: 20167577	NA	NA
P05160	F13B	Coagulation factor XIII B chain	Cluster 1	3.73413e-09	2.57e-07	No	No	No	Secreted.	NA	NA	NA	NA
P02679-2	FGG	Isoform Gamma-A of Fibrinogen gamma chain	Cluster 1	7.07294e-18	1.3e-15	Yes	No	No	Secreted.	Detected in blood plasma (at protein level).	PMID: 34197775	PMID: 35657417, PMID: 24769800	NA
P02671	FGA	Fibrinogen alpha chain	Cluster 1	2.08978e-18	5.75e-16	Yes	No	No	Secreted.	Detected in blood plasma (at protein level).	PMID: 34197775	PMID: 35657417	NA
P02675	FGB	Fibrinogen beta chain	Cluster 1	2.63209e-19	1.45e-16	Yes	No	No	Secreted.	Detected in blood plasma (at protein level).	PMID: 34197775	PMID: 35657417	PMID: 34561786
P55083	MFAP4	Microfibril-associated glycoprotein 4	Cluster 2	0.000147921	0.00166033	No	No	No	Secreted, extracellular space, extracellular matrix.	NA	NA	NA	NA
P05451	REG1A	Lithostathine-1-alpha	Cluster 2	0.00479899	0.0209478	No	No	No	Secreted.	In pancreatic acinar cells and, in lower levels, in brain. Enhanced expression of PSP-related transcripts and intraneuronal accumulation of PSP-like proteins is found in brain from Alzheimer disease and Down syndrome patients.	PMID: 2463628, PMID: 11164279	NA	NA
Q08380	LGALS3BP	Galectin-3-binding protein	Cluster 2	0.0096525	0.0361152	No	No	Yes	Secreted, extracellular space, extracellular matrix.	Ubiquitous. Detected in body fluids such as semen, milk, serum, tears, saliva and urine. Expressed by keratinocytes and fibroblasts.	PMID: 31996371	NA	NA
A0A075B6H7	IGKV3-7	Probable non-functional immunoglobulin kappa variable 3-7	Cluster 2	0.000870522	0.00563283	No	No	No	Secreted, Cell membrane.	NA	NA	NA	NA
P01034	CST3	Cystatin-C	Cluster 2	0.00235034	0.0123114	No	Yes	No	Secreted.	Expressed in submandibular and sublingual saliva but not in parotid saliva (at protein level). Expressed in various body fluids, such as the cerebrospinal fluid and plasma. Expressed in highest levels in the epididymis, vas deferens, brain, thymus, and ovary and the lowest in the submandibular gland.	PMID: 36012153, PMID: 20555147, PMID: 22435454, PMID: 22783166, PMID: 23499467, PMID: 25893795	PMID: 34528139, PMID: 34258933, PMID: 31828903, PMID: 28569795, PMID: 27662452	PMID: 35049167, PMID: 17006926, PMID: 16958112, PMID: 16900522, PMID: 16437581, PMID: 3681197,
P36955	SERPINF1	Pigment epithelium-derived factor	Cluster 2	0.00635814	0.0262931	No	No	No	Secreted, Melanosome.	Retinal pigment epithelial cells and blood plasma.	PMID: 25129075	NA	NA
P13671	C6	Complement component C6	Cluster 2	0.000260459	0.00246987	No	No	No	Secreted.	NA	PMID: 9374211, PMID: 10079271	NA	PMID: 10496188, PMID: 6552216
P35443	THBS4	Thrombospondin-4	Cluster 2	0.00376011	0.0175386	No	No	No	Endoplasmic reticulum, Sarcoplasmic reticulum, Secreted, extracellular space, extracellular matrix.	NA	PMID: 23420636, PMID: 34044860	NA	NA
P61769	B2M	Beta-2-microglobulin	Cluster 2	6.61759e-06	0.000139987	No	No	No	Secreted, Cell surface.	NA	PMID: 32989152, PMID: 32925027	NA	PMID: 30196829
P00740	F9	Coagulation factor IX	Cluster 2	0.00370467	0.0175386	No	No	No	Secreted.	Detected in blood plasma (at protein level). Synthesized primarily in the liver and secreted in plasma.	PMID: 32804133	NA	NA
P0DJI9	SAA2	Serum amyloid A-2 protein	Cluster 2	0.00414181	0.0185202	No	No	No	Secreted.	Expressed by the liver; secreted in plasma.	PMID: 29803222	NA	PMID: 29803222
P41222	PTGDS	Prostaglandin-H2 D-isomerase	Cluster 2	1.10271e-05	0.00019564	No	No	No	Rough endoplasmic reticulum, Nucleus membrane, Golgi apparatus, Cytoplasm, perinuclear region, Secreted.	Abundant in the brain and CNS, where it is expressed in tissues of the blood-brain barrier and secreted into the cerebro-spinal fluid. Abundantly expressed in the heart. In the male reproductive system, it is expressed in the testis, epididymis and prostate, and is secreted into the seminal fluid. Expressed in the eye and secreted into the aqueous humor. Lower levels detected in various tissue fl…	NA	PMID: 36010675, PMID: 31199560, PMID: 30954702, PMID: 16410653	PMID: 16410653, PMID: 22355716
P12830	CDH1	Cadherin-1	Cluster 2	0.00957547	0.0360716	Yes	No	No	Cell junction, adherens junction, Cell membrane, Single-pass type I membrane protein. Endosome. Golgi apparatus, trans-Golgi network. Note=Colocalizes with DLGAP5 at sites of cell-cell contact in intestinal epithelial cells. Anchored to actin microfilaments through association with alpha-, beta- and gamma-catenin. Sequential proteolysis induced by apoptosis or calcium influx, results in transloca…	Non-neural epithelial tissues.	PMID: 26621834, PMID: 18376059, PMID: 16253208	PMID: 33791366	PMID: 29503661
P01700	IGLV1-47	Immunoglobulin lambda variable 1-47	Cluster 2	0.0103755	0.0385573	No	No	No	Secreted, Cell membrane.	NA	NA	NA	NA
P50454	SERPINH1	Serpin H1	Cluster 2	0.000568552	0.00422572	No	No	No	Endoplasmic reticulum lumen.	NA	PMID: 35416570	NA	NA
Q9UBX5	FBLN5	Fibulin-5	Cluster 2	0.00228944	0.0121077	No	No	No	Secreted, extracellular space, extracellular matrix.	Expressed in skin fibroblasts (at protein level)(). Expressed predominantly in heart, ovary, and colon but also in kidney, pancreas, testis, lung and placenta. Not detectable in brain, liver, thymus, prostate, or peripheral blood leukocytes.	NA	NA	NA
P55774	CCL18	C-C motif chemokine 18	Cluster 2	0.0130882	0.0449906	No	No	No	Secreted.	Expressed at high levels in lung, lymph nodes, placenta, bone marrow, dendritic cells present in germinal centers and T-cell areas of secondary lymphoid organs and macrophages derived from peripheral blood monocytes. Not expressed by peripheral blood monocytes and a monocyte-to-macrophage differentiation is a prerequisite for expression. Expressed in synovial fluids from patients with rheumatoid …	NA	NA	PMID: 30134823, PMID: 30031282
Q12794	HYAL1	Hyaluronidase-1	Cluster 2	0.0133186	0.0452901	No	No	No	Secreted, Lysosome.	Highly expressed in the liver, kidney and heart. Weakly expressed in lung, placenta and skeletal muscle. No expression detected in adult brain. Isoform 1 is expressed only in bladder and prostate cancer cells, G2/G3 bladder tumor tissues and lymph node specimens showing tumor invasive tumors cells. Isoform 3, isoform 4, isoform 5 and isoform 6 are expressed in normal bladder and bladder tumor tis…	NA	NA	NA
Q53H76	PLA1A	Phospholipase A1 member A	Cluster 2	0.00428075	0.0189872	No	No	No	Secreted.	Widely expressed. Expressed in placenta, prostate and liver. Weakly or not expressed in skin, leukocytes, platelets, colon, spleen, lung, muscle and kidney.	NA	NA	NA
Q00872	MYBPC1	Myosin-binding protein C, slow-type	Cluster 2	0.00376279	0.0175386	No	No	No	NA	NA	NA	NA	NA
P35579	MYH9	Myosin-9	Cluster 2	0.0146818	0.0492376	No	No	Yes	Cytoplasm, cytoskeleton, cell cortex, Cytoplasmic vesicle, secretory vesicle, Cortical granule.	In the kidney, expressed in the glomeruli. Also expressed in leukocytes.	NA	NA	PMID: 21346779
P23142-4	FBLN1	Isoform C of Fibulin-1	Cluster 2	0.000277824	0.00254672	No	No	No	Secreted, extracellular space, extracellular matrix.	Isoform A and isoform B are only expressed in placenta. Isoform C and isoform D are expressed in a variety of tissues and cultured cells.	PMID: 32792518, PMID: 27911324	NA	NA
A0A075B6R9	IGKV2D-24	Probable non-functional immunoglobulin kappa variable 2D-24	Cluster 2	0.00112751	0.00689029	No	No	No	Secreted, Cell membrane.	NA	NA	NA	NA
A0A0B4J1Y9	IGHV3-72	Immunoglobulin heavy variable 3-72	Cluster 2	0.000172779	0.00182748	No	No	No	Secreted, Cell membrane.	NA	NA	NA	NA
A0A0C4DH34	IGHV4-28	Immunoglobulin heavy variable 4-28	Cluster 2	4.50661e-05	0.000635541	No	No	No	Secreted, Cell membrane.	NA	NA	NA	NA
P35030	PRSS3	Trypsin-3	Cluster 2	0.000567114	0.00422572	No	No	No	Secreted.	Detected in pancreas and pancreatic fluid (at protein level). Expressed in pancreas and brain. Detected in ileum.	NA	PMID: 34602499	PMID: 20345763, PMID: 16412431
P01599	IGKV1-17	Immunoglobulin kappa variable 1-17	Cluster 2	0.00537725	0.0231052	No	No	No	Secreted, Cell membrane.	NA	NA	NA	NA
A0A087WSZ0	IGKV1D-8	Immunoglobulin kappa variable 1D-8	Cluster 2	0.00123169	0.00736326	No	No	No	Secreted, Cell membrane.	NA	NA	NA	NA
A0A0C4DH69	IGKV1-9	Immunoglobulin kappa variable 1-9	Cluster 2	3.17812e-05	0.000485551	No	No	No	Secreted, Cell membrane.	NA	NA	NA	NA
A0A075B6S5	IGKV1-27	Immunoglobulin kappa variable 1-27	Cluster 2	0.0126526	0.0443971	No	No	No	Secreted, Cell membrane.	NA	NA	NA	NA
P51149	RAB7A	Ras-related protein Rab-7a	Cluster 2	2.93434e-06	8.07e-05	Yes	No	Yes	Cytoplasmic vesicle, phagosome membrane, Peripheral membrane protein, Cytoplasmic side, Late endosome membrane, Cytoplasmic side, Lysosome membrane, Melanosome membrane, Cytoplasmic vesicle, autophagosome membrane, Lipid droplet, Endosome membrane, Mitochondrion membrane.	Widely expressed; high expression found in skeletal muscle.	PMID: 26768426, PMID: 22673115, PMID: 31792364	PMID: 33032646	NA
P24593	IGFBP5	Insulin-like growth factor-binding protein 5	Cluster 2	0.00281799	0.0143435	No	No	No	Secreted.	Osteosarcoma, and at lower levels in liver, kidney and brain.	PMID: 29908079	NA	NA
O00533	CHL1	Neural cell adhesion molecule L1-like protein	Cluster 2	0.00831802	0.0322173	No	Yes	No	Cell membrane, Single-pass type I membrane protein, Secreted, extracellular space, extracellular matrix.	Expressed in the fetal and adult brain as well as in Schwann cell culture. Also detected in adult peripheral tissues.	PMID: 29391027	PMID: 31300520, PMID: 35768426	NA
A0A087WW87	IGKV2-40	Immunoglobulin kappa variable 2-40	Cluster 3	0.00718092	0.0282109	No	No	No	Secreted, Cell membrane.	NA	NA	NA	NA
A0A075B6Q5	IGHV3-64	Immunoglobulin heavy variable 3-64	Cluster 3	0.00599032	0.0251502	No	No	No	Secreted, Cell membrane.	NA	NA	NA	NA
Q07954	LRP1	Prolow-density lipoprotein receptor-related protein 1	Cluster 3	0.00291817	0.0145907	No	No	No	Cell membrane, Single-pass type I membrane protein. Membrane, coated pit, Peripheral membrane protein, Extracellular side, Cytoplasm, Nucleus, Golgi outpost, cytoskeleton, microtubule organizing center.	Most abundant in liver, brain and lung.	PMID: 34522589	PMID: 36435812, PMID: 36394710, PMID: 36184975, PMID: 34522589	PMID: 23334594, PMID: 33282858, PMID: 31552482, PMID: 27400748, PMID: 23334594, PMID: 23264627, PMID: 19299462
Q12913	PTPRJ	Receptor-type tyrosine-protein phosphatase eta	Cluster 3	0.0125554	0.0443971	No	No	No	Cell membrane, Single-pass type I membrane protein. Cell projection, ruffle membrane, Cell junction.	Expressed in the promyelocytic cell line HL-60, the granulocyte-macrophage colony-stimulating factor-dependent leukemic cell line F-36P, and the IL3 and erythropoietin-dependent leukemic cell line F-36E. Expressed predominantly in epithelial cells and lymphocytes. Enhanced expression at high cell density.	NA	NA	NA
P06276	BCHE	Cholinesterase	Cluster 3	0.000666991	0.00459058	No	No	No	Secreted.	Detected in blood plasma (at protein level). Present in most cells except erythrocytes.	PMID: 33995675	NA	PMID: 32926288, PMID: 29358722, PMID: 24508813
O75882	ATRN	Attractin	Cluster 3	0.00208713	0.0113656	No	No	No	Cell membrane, Single-pass type I membrane protein, Secreted.	Isoform 2 is detected in plasma (at protein level). Expressed and secreted by activated T-lymphocytes. Expressed at low to moderate levels in peripheral blood leukocytes, spleen, lymph node, tonsil, bone marrow and fetal liver. At very low levels found in thymus. Isoform 2 is the major isoform in peripheral blood leukocytes.	PMID: 12654511	PMID: 12654511	PMID: 12654511
P55103	INHBC	Inhibin beta C chain	Cluster 3	0.00249661	0.0128331	No	No	No	Secreted.	Expressed in benign prostatic hyperplasia.	NA	NA	NA
P32119	PRDX2	Peroxiredoxin-2	Cluster 3	2.27525e-08	1.04e-06	No	No	Yes	Cytoplasm.	NA	NA	PMID: 28823893, PMID: 27821734, PMID: 24844147, PMID: 21674491	PMID: 35741175, PMID: 28375164
P05452	CLEC3B	Tetranectin	Cluster 3	0.000126221	0.00147705	Yes	No	No	Secreted.	Found in plasma.	PMID: 31570938	NA	NA
Q96PD5	PGLYRP2	N-acetylmuramoyl-L-alanine amidase	Cluster 3	0.000701084	0.00470238	No	No	No	Secreted, Membrane.	Strongly expressed in liver and fetal liver, and secreted into serum. Expressed to a much lesser extent in transverse colon, lymph nodes, heart, thymus, pancreas, descending colon, stomach and testis. Isoform 2 is not detected in the liver or serum.	NA	PMID: 35218888, PMID: 33328979, PMID: 24838182	NA
Q7Z794	KRT77	Keratin, type II cytoskeletal 1b	Cluster 3	0.0121121	0.0439934	No	No	No	NA	Expressed exclusively in skin.	NA	NA	NA
P06733	ENO1	Alpha-enolase	Cluster 3	0.00394694	0.0177934	No	No	Yes	Cytoplasm, Cell membrane, Cytoplasm, myofibril, sarcomere, M line.	The alpha/alpha homodimer is expressed in embryo and in most adult tissues. The alpha/beta heterodimer and the beta/beta homodimer are found in striated muscle, and the alpha/gamma heterodimer and the gamma/gamma homodimer in neurons.	PMID: 16466929	PMID: 27983596, PMID: 15755676	NA
P05362	ICAM1	Intercellular adhesion molecule 1	Cluster 3	0.00564846	0.0240824	No	No	No	Membrane, Single-pass type I membrane protein.	NA	PMID: 34875346	PMID: 35280273	PMID: 36308972, PMID: 35118639, PMID: 30473535, PMID: 32386505, PMID: 28130760
Q9HDC9	APMAP	Adipocyte plasma membrane-associated protein	Cluster 3	0.000653732	0.00459058	No	No	No	Membrane, Single-pass type II membrane protein.	Liver, glomerular and tubular structures of the kidney, endothelial cells, arterial wall and pancreatic islets of Langerhans (at protein level). Found ubiquitously in adult as well as in embryonic tissues. In adult tissue, the highest expression is found in the liver, placenta and heart. Found on the cell surface of monocytes. In embryonic tissue, the highest expression levels is found in the liv…	PMID: 30704515, PMID: 25180020	NA	NA
Q9P1F3	ABRACL	Costars family protein ABRACL	Cluster 3	0.00313552	0.015386	No	No	No	NA	NA	NA	NA	NA
P04180	LCAT	Phosphatidylcholine-sterol acyltransferase	Cluster 3	0.0125236	0.0443971	No	No	No	Secreted.	Detected in blood plasma. Detected in cerebral spinal fluid (at protein level). Detected in liver. Expressed mainly in brain, liver and testes.	PMID: 10828089	NA	PMID: 19457062
P48740-2	MASP1	Isoform 2 of Mannan-binding lectin serine protease 1	Cluster 3	0.000972971	0.00615103	No	No	No	Secreted.	Protein of the plasma which is primarily expressed by liver.	NA	NA	PMID: 31170158
P00742	F10	Coagulation factor X	Cluster 3	0.000737615	0.00488778	No	No	No	Secreted.	Plasma; synthesized in the liver.	NA	NA	NA
P15169	CPN1	Carboxypeptidase N catalytic chain	Cluster 3	0.0121582	0.0439934	No	No	No	Secreted, extracellular space.	Synthesized in the liver and secreted in plasma.	NA	NA	NA
P35542	SAA4	Serum amyloid A-4 protein	Cluster 3	0.000417965	0.00348166	No	No	No	Secreted.	Expressed by the liver; secreted in plasma.	NA	NA	NA
P01019	AGT	Angiotensinogen	Cluster 3	0.00691688	0.0275672	No	No	No	Secreted.	Expressed by the liver and secreted in plasma.	PMID: 34690145	NA	PMID: 17715340
P02747	C1QC	Complement C1q subcomponent subunit C	Cluster 3	0.000667729	0.00459058	No	No	No	Secreted.	NA	PMID: 9374211, PMID: 35794654, PMID: 10079271	PMID: 36301487	PMID: 32669030, PMID: 34902359
P02746	C1QB	Complement C1q subcomponent subunit B	Cluster 3	0.000536908	0.0041014	No	No	No	Secreted.	NA	PMID: 9374211, PMID: 35794654, PMID: 10079271	NA	PMID: 32669030, PMID: 34902359
P61626	LYZ	Lysozyme C	Cluster 3	0.0133401	0.0452901	No	No	No	Secreted.	NA	PMID: 27249223	NA	PMID: 35049167
Q8WWA0	ITLN1	Intelectin-1	Cluster 3	0.0002552	0.00246243	No	No	No	Cell membrane, Lipid-anchor, GPI-anchor, Secreted.	Highly expressed in omental adipose tissue where it is found in stromal vascular cells but not in fat cells but is barely detectable in subcutaneous adipose tissue (at protein level). Highly expressed in the small intestine. Also found in the heart, testis, colon, salivary gland, skeletal muscle, pancreas and thyroid and, to a lesser degree, in the uterus, spleen, prostate, lymph node and thymus.	NA	NA	PMID: 21935388
P24158	PRTN3	Myeloblastin	Cluster 3	1.85004e-07	5.99e-06	No	No	No	Cytoplasmic granule, Secreted, Cell membrane, Peripheral membrane protein, Extracellular side, Membrane raft, Peripheral membrane protein, Extracellular side.	Expressed in polymorphonuclear leukocytes (at protein level). Expressed in neutrophils (at protein level). Expressed in differentiating neutrophils.	PMID: 35557837	NA	PMID: 27670768
P15144	ANPEP	Aminopeptidase N	Cluster 3	0.000586273	0.00429934	No	No	No	Cell membrane, Single-pass type II membrane protein.	Expressed in epithelial cells of the kidney, intestine, and respiratory tract; granulocytes, monocytes, fibroblasts, endothelial cells, cerebral pericytes at the blood-brain barrier, synaptic membranes of cells in the CNS. Also expressed in endometrial stromal cells, but not in the endometrial glandular cells. Found in the vasculature of tissues that undergo angiogenesis and in malignant gliomas …	PMID: 31970820	PMID: 33070335	NA
O00187	MASP2	Mannan-binding lectin serine protease 2	Cluster 3	0.000413561	0.00348166	No	No	No	Secreted.	Plasma.	NA	NA	PMID: 21911261
P08709	F7	Coagulation factor VII	Cluster 3	4.39228e-06	0.000105033	No	No	No	Secreted.	Plasma.	NA	NA	NA
P04070	PROC	Vitamin K-dependent protein C	Cluster 3	9.78791e-10	1.08e-07	No	No	No	Secreted, Golgi apparatus, Endoplasmic reticulum.	Plasma; synthesized in the liver.	NA	NA	PMID: 31408242
P27169	PON1	Serum paraoxonase/arylesterase 1	Cluster 3	0.000336597	0.0028926	No	No	No	Secreted, extracellular space.	Plasma, associated with HDL (at protein level). Expressed in liver, but not in heart, brain, placenta, lung, skeletal muscle, kidney or pancreas.	PMID: 35159404	PMID: 35199307, PMID: 35159404	PMID: 33374313, PMID: 33095366, PMID: 32168955, PMID: 27312742, PMID: 24225313, PMID: 23669169, PMID: 18845659, PMID: 19826962, PMID: 21812361, PMID: 22881373
Q9Y5C1	ANGPTL3	Angiopoietin-related protein 3	Cluster 3	5.26757e-05	0.000724294	No	No	No	Secreted, Cell projection, lamellipodium.	Expressed principally in liver. Weakly expressed in kidney. Binds to adipocytes. Increased expression and colocalization with activated ITGB3 in glomeruli of patients with nephrotic syndrome showing effaced podocyte foot processes (at protein level).	NA	NA	NA
Q99969	RARRES2	Retinoic acid receptor responder protein 2	Cluster 3	0.00199278	0.0109603	No	No	No	Secreted.	Expressed at the highest levels in placenta, liver, and white adipose tissue (WAT), and to a lesser extent in many other tissues such as lung, brown adipose tissue, heart, ovary, kidney, skeletal muscle and pancreas. Within WAT, expression is enriched in adipocytes as compared to the stromal vascular fraction. Expression and secretion increases dramatically with adipogenesis. Highly expressed in …	NA	PMID: 32954345	PMID: 24977972, PMID: 18431257
P0DTE1	IGHV3-38-3	Probable non-functional immunoglobulin heavy variable 3-38-3	Cluster 3	2.22761e-05	0.000360353	No	No	No	Secreted, Cell membrane.	NA	NA	NA	NA
P07225	PROS1	Vitamin K-dependent protein S	Cluster 3	0.00919518	0.0352608	No	No	No	Secreted.	Plasma.	PMID: 32792518, PMID: 31727875	PMID: 36189230	PMID: 31636733, PMID: 33121494, PMID: 29514053
P23284	PPIB	Peptidyl-prolyl cis-trans isomerase B	Cluster 3	0.000986575	0.00616603	No	No	No	Virion.	NA	NA	NA	NA
Q86YW5	TREML1	Trem-like transcript 1 protein	Cluster 3	9.45279e-06	0.000180176	No	Yes	No	Cell membrane, Single-pass type I membrane protein, Cytoplasm.	Detected in platelets, monocytic leukemia and in T-cell leukemia.	PMID: 27939925, PMID: 31379492	PMID: 30538480	NA
Q14CN4	KRT72	Keratin, type II cytoskeletal 72	Cluster 3	0.0126328	0.0443971	No	No	No	NA	Highly expressed in hair follicles from scalp and eyebrow. Also expressed in palmoplantar epidermis. Not expressed in face skin despite the presence of fine hairs histologically. In hair, it is specifically present in the inner root sheath (IRS) of the hair follicle. Present in the IRS cuticle, but not in Henle or Huxley layers of the IRS. In the IRS cuticle, its presence is delayed up to the hei…	NA	NA	NA
Q04695	KRT17	Keratin, type I cytoskeletal 17	Cluster 3	0.00105521	0.00652091	No	No	No	Cytoplasm.	Expressed in the outer root sheath and medulla region of hair follicle specifically from eyebrow and beard, digital pulp, nail matrix and nail bed epithelium, mucosal stratified squamous epithelia and in basal cells of oral epithelium, palmoplantar epidermis and sweat and mammary glands. Also expressed in myoepithelium of prostate, basal layer of urinary bladder, cambial cells of sebaceous gland …	NA	NA	NA
P08779	KRT16	Keratin, type I cytoskeletal 16	Cluster 3	0.00957414	0.0360716	No	No	No	NA	Expressed in the corneal epithelium (at protein level).	NA	NA	NA
P02533	KRT14	Keratin, type I cytoskeletal 14	Cluster 3	0.000951262	0.00608368	No	No	No	Cytoplasm, Nucleus.	Expressed in the corneal epithelium (at protein level). Detected in the basal layer, lowered within the more apically located layers specifically in the stratum spinosum, stratum granulosum but is not detected in stratum corneum. Strongly expressed in the outer root sheath of anagen follicles but not in the germinative matrix, inner root sheath or hair. Found in keratinocytes surrounding the club…	NA	NA	NA
P20160	AZU1	Azurocidin	Cluster 3	0.00284263	0.0143435	No	No	No	Cytoplasmic granule membrane, Peripheral membrane protein, Cytoplasmic side.	NA	PMID: 8892348	NA	PMID: 27670768
Q16706	MAN2A1	Alpha-mannosidase 2	Cluster 3	0.00393233	0.0177934	No	Yes	No	Golgi apparatus membrane, Single-pass type II membrane protein.	NA	NA	NA	NA
P10909	CLU	Clusterin	Cluster 3	0.0065881	0.0268405	Yes	Yes	No	Secreted, Cytoplasm, Nucleus, Mitochondrion membrane, Peripheral membrane protein, Cytoplasmic side, cytosol, Microsome, Endoplasmic reticulum, Mitochondrion, Mitochondrion membrane, Cytoplasm, perinuclear region, Cytoplasmic vesicle, secretory vesicle, chromaffin granule.	Detected in blood plasma, cerebrospinal fluid, milk, seminal plasma and colon mucosa. Detected in the germinal center of colon lymphoid nodules and in colon parasympathetic ganglia of the Auerbach plexus (at protein level). Ubiquitous. Detected in brain, testis, ovary, liver and pancreas, and at lower levels in kidney, heart, spleen and lung.	PMID: 36572909, PMID: 34147956, PMID: 33251792, PMID: 33206315, PMID: 33110346, PMID: 32895708, PMID: 32820456	PMID: 36523604	PMID: 26683597, PMID: 8387101, PMID: 35594733
P02760	AMBP	Protein AMBP	Cluster 3	0.000223903	0.00223905	No	No	No	Secreted, Endoplasmic reticulum, Cytoplasm, cytosol, Cell membrane, Nucleus membrane, Mitochondrion inner membrane, Peripheral membrane protein, extracellular space, extracellular matrix.	[Alpha-1-microglobulin]: Expressed by the liver and secreted in plasma. Occurs in many physiological fluids including plasma, urine, and cerebrospinal fluid. Expressed in epidermal keratinocytes, in dermis and epidermal-dermal junction (at protein level). Expressed in red blood cells (at protein level). Expressed in placenta.; [Inter-alpha-trypsin inhibitor light chain]: Expressed in airway epith…	PMID: 35021178	NA	NA
P19823	ITIH2	Inter-alpha-trypsin inhibitor heavy chain H2	Cluster 3	0.000125548	0.00147705	No	No	No	Secreted.	Plasma.	PMID: 32637632	PMID: 25983633	PMID: 32841722
P02765	AHSG	Alpha-2-HS-glycoprotein	Cluster 3	0.0110276	0.0407059	No	No	No	Secreted.	Synthesized in liver and selectively concentrated in bone matrix. Secreted in plasma. It is also found in dentin in much higher quantities than other plasma proteins.	PMID: 30958362	NA	PMID: 36206263
P02649	APOE	Apolipoprotein E	Cluster 3	0.00225694	0.0121077	Yes	No	No	Secreted, extracellular space, extracellular matrix, Extracellular vesicle, Endosome, multivesicular body.	Produced by several tissues and cell types and mainly found associated with lipid particles in the plasma, the interstitial fluid and lymph. Mainly synthesized by liver hepatocytes. Significant quantities are also produced in brain, mainly by astrocytes and glial cells in the cerebral cortex, but also by neurons in frontal cortex and hippocampus. It is also expressed by cells of the peripheral ne…	PMID: 36578446, PMID: 36544988, PMID: 36533177, PMID: 36530087, PMID: 36522743, PMID: 36512526, PMID: 36516004, PMID: 36457019, PMID: 36436561, PMID: 36429044	NA	PMID: 35803087, PMID: 32683305, PMID: 34486787, PMID: 34624384, PMID: 32358224, PMID: 31085627, PMID: 30787904
P21333	FLNA	Filamin-A	Cluster 3	0.00388696	0.0177934	Yes	No	Yes	Cytoplasm, cell cortex, Cytoplasm, cytoskeleton, Perikaryon, growth cone.	Ubiquitous.	PMID: 36506473, PMID: 22815492	PMID: 32348865, PMID: 26969111	NA
P07988	SFTPB	Pulmonary surfactant-associated protein B	Cluster 3	0.00316111	0.015386	No	No	No	Secreted, extracellular space, surface film.	NA	NA	NA	NA
P50552	VASP	Vasodilator-stimulated phosphoprotein	Cluster 3	0.0128837	0.0448478	No	No	No	Cytoplasm. Cytoplasm, cytoskeleton, focal adhesion. Cell junction, tight junction, Cell projection, lamellipodium membrane, filopodium membrane.	Highly expressed in platelets.	PMID: 33446646	NA	PMID: 28320969
Q15113	PCOLCE	Procollagen C-endopeptidase enhancer 1	Cluster 3	0.000771454	0.00505124	No	No	No	Secreted.	NA	NA	NA	NA
P49747	COMP	Cartilage oligomeric matrix protein	Cluster 3	0.0068691	0.0275672	No	No	No	Secreted, extracellular space, extracellular matrix.	Abundantly expressed in the chondrocyte extracellular matrix, and is also found in bone, tendon, ligament and synovium and blood vessels. Increased amounts are produced during late stages of osteoarthritis in the area adjacent to the main defect.	NA	NA	NA
P36222	CHI3L1	Chitinase-3-like protein 1	Cluster 3	0.00227049	0.0121077	No	Yes	No	Secreted, extracellular space, Cytoplasm, Cytoplasm, perinuclear region, Endoplasmic reticulum.	Present in activated macrophages, articular chondrocytes, synovial cells as well as in liver. Very low or undetectable expression in non-inflammatory colon. Undetectable in muscle tissues, lung, pancreas, mononuclear cells, or fibroblasts.	PMID: 36228382, PMID: 33328329, PMID: 31247206, PMID: 32568193, PMID: 32344399, PMID: 31794792	PMID: 35178615, PMID: 34791804, PMID: 35090094	PMID: 36215027, PMID: 36143216, PMID: 36142860, PMID: 35731063
P27487	DPP4	Dipeptidyl peptidase 4	Cluster 3	0.000323184	0.00282146	No	No	No	Secreted, Cell membrane, Single-pass type II membrane protein, Apical cell membrane, Cell projection, invadopodium membrane, lamellipodium membrane, Cell junction, Membrane raft.	Expressed specifically in lymphatic vessels but not in blood vessels in the skin, small intestine, esophagus, ovary, breast and prostate glands. Not detected in lymphatic vessels in the lung, kidney, uterus, liver and stomach (at protein level). Expressed in the poorly differentiated crypt cells of the small intestine as well as in the mature villous cells. Expressed at very low levels in the col…	PMID: 34904048, PMID: 34746262, PMID: 34119519, PMID: 31199957	PMID: 36544303, PMID: 35216503, PMID: 33895825	PMID: 24412911, PMID: 35771831
P04217-2	A1BG	Isoform 2 of Alpha-1B-glycoprotein	Cluster 3	0.000164574	0.00177482	No	No	No	Secreted.	Plasma.	NA	NA	PMID: 32841722
Q13790	APOF	Apolipoprotein F	Cluster 3	0.000229409	0.00225312	No	No	No	Secreted.	Expressed by the liver and secreted in plasma.	PMID: 15172102	NA	NA
P55290	CDH13	Cadherin-13	Cluster 3	0.00135963	0.00795525	Yes	No	No	Cell membrane, Lipid-anchor, GPI-anchor.	Highly expressed in heart. In the CNS, expressed in cerebral cortex, medulla, hippocampus, amygdala, thalamus and substantia nigra. No expression detected in cerebellum or spinal cord.	PMID: 29771432	PMID: 28176268	NA
Q16777	H2AC20	Histone H2A type 2-C	Cluster 3	0.00126506	0.00748158	No	Yes	No	Nucleus, Chromosome.	NA	NA	NA	NA
P14625	HSP90B1	Endoplasmin	Cluster 3	3.89224e-05	0.000563354	No	No	No	Endoplasmic reticulum lumen, Sarcoplasmic reticulum lumen, Melanosome.	NA	NA	PMID: 23319378	NA
P24821	TNC	Tenascin	Cluster 3	0.000144754	0.00165864	Yes	No	No	Secreted, extracellular space, extracellular matrix.	NA	PMID: 32935274, PMID: 27444354, PMID: 23673309, PMID: 26625115, PMID: 35662125	NA	PMID: 35681468, PMID: 23269478, PMID: 10417662
P40197	GP5	Platelet glycoprotein V	Cluster 3	3.65258e-06	9.13e-05	No	No	No	Membrane, Single-pass type I membrane protein.	Platelets and megakaryocytes.	NA	NA	NA
P10720	PF4V1	Platelet factor 4 variant	Cluster 3	7.81376e-08	2.87e-06	No	No	No	Secreted.	NA	NA	NA	NA
P02775	PPBP	Platelet basic protein	Cluster 3	8.93717e-13	1.23e-10	No	No	No	Secreted.	NA	PMID: 27911324, PMID: 32925027, PMID: 33865224	PMID: 36189230, PMID: 21440609	NA
P02776	PF4	Platelet factor 4	Cluster 3	2.35907e-09	2.16e-07	No	No	No	Secreted.	NA	PMID: 32812532	PMID: 12239163	PMID: 2960124
P07996	THBS1	Thrombospondin-1	Cluster 3	1.00538e-08	5.93e-07	No	No	Yes	Secreted, Cell surface, extracellular space, extracellular matrix, Endoplasmic reticulum, Sarcoplasmic reticulum.	NA	PMID: 25554493, PMID: 27911324	NA	PMID: 26502853, PMID: 20855355
P04278	SHBG	Sex hormone-binding globulin	Cluster 3	0.00683754	0.0275672	No	No	No	Secreted.	Isoform 1 and isoform 2 are present in liver and testis.	PMID: 32699184, PMID: 26679858, PMID: 14749131, PMID: 14624021, PMID: 19022535	NA	PMID: 21210956, PMID: 2809499
P02748	C9	Complement component C9	Cluster 3	0.000293785	0.00264887	No	No	No	Secreted, Target cell membrane, Multi-pass membrane protein.	Plasma (at protein level).	PMID: 11404058, PMID: 9374211, PMID: 10079271	PMID: 11404058	PMID: 32669030, PMID: 6146808, PMID: 2816275, PMID: 2330118
Q06033	ITIH3	Inter-alpha-trypsin inhibitor heavy chain H3	Cluster 3	0.000101861	0.00127326	No	No	No	Secreted.	NA	NA	NA	NA
P05090	APOD	Apolipoprotein D	Cluster 3	0.000424131	0.00348166	No	No	No	Secreted.	Expressed in liver, intestine, pancreas, kidney, placenta, adrenal, spleen, fetal brain tissue and tears.	PMID: 18458334	PMID: 35601482, PMID: 29780571, PMID: 28695482, PMID: 18458334	PMID: 18458334
P10643	C7	Complement component C7	Cluster 3	0.00244568	0.0126898	No	No	No	Secreted.	NA	PMID: 9374211, PMID: 10079271	NA	PMID: 10496188, PMID: 19221116
P11717	IGF2R	Cation-independent mannose-6-phosphate receptor	Cluster 3	0.000647098	0.00459058	No	No	No	Golgi apparatus membrane, Single-pass type I membrane protein, Endosome membrane.	NA	PMID: 33704916	PMID: 29253086	NA
P02750	LRG1	Leucine-rich alpha-2-glycoprotein	Cluster 3	0.0126733	0.0443971	No	No	No	Secreted.	Plasma.	PMID: 24058569	PMID: 24058569, PMID: 18436231	NA
P11169	SLC2A3	Solute carrier family 2, facilitated glucose transporter member 3	Cluster 3	0.00166802	0.00955641	Yes	No	No	Cell membrane, Multi-pass membrane protein, Perikaryon, Cell projection.	Highly expressed in brain. Expressed in many tissues.	PMID: 32627711, PMID: 31561359, PMID: 30775979, PMID: 29614685	NA	NA
P09871	C1S	Complement C1s subcomponent	Cluster 3	0.00151401	0.00876531	No	No	No	NA	NA	PMID: 9374211, PMID: 10079271	PMID: 36301487	PMID: 27613120
P23142	FBLN1	Fibulin-1	Cluster 3	8.4713e-05	0.00110933	No	No	No	Secreted, extracellular space, extracellular matrix.	Isoform A and isoform B are only expressed in placenta. Isoform C and isoform D are expressed in a variety of tissues and cultured cells.	PMID: 32792518, PMID: 27911324	NA	NA
P05164	MPO	Myeloperoxidase	Cluster 3	6.45773e-07	1.97e-05	No	No	No	Lysosome.	NA	PMID: 28466093, PMID: 9918702, PMID: 36057826, PMID: 35331340, PMID: 35164468, PMID: 32278712, PMID: 24217274, PMID: 19059911, PMID: 12946561, PMID: 12052532, PMID: 11161635, PMID: 11087769	PMID: 35739985, PMID: 24277448, PMID: 31175983, PMID: 28466093, PMID: 27650074, PMID: 24045063, PMID: 16014720	PMID: 25906297, PMID: 29808380, PMID: 28511921, PMID: 25494298, PMID: 22438365, PMID: 15222689, PMID: 12810789, PMID: 17613595, PMID: 18042261, PMID: 18723077, PMID: 9307233, PMID: 10430054, PMID: 10742562
P02788	LTF	Lactotransferrin	Cluster 3	3.36744e-05	0.00050057	No	No	No	Secreted. Cytoplasmic granule, Cytoplasm. Nucleus.	High levels are found in saliva and tears, intermediate levels in serum and plasma, and low levels in urine. In kidney, detected in the distal collecting tubules in the medulla but not in the cortical region or in blood vessels. Detected in peripheral blood neutrophils (at protein level). Isoform 1 and isoform DeltaLf are expressed in breast, prostate, spleen, pancreas, kidney, small intestine, l…	PMID: 8995527, PMID: 36438927, PMID: 35557837, PMID: 34400772	NA	NA
P07360	C8G	Complement component C8 gamma chain	Cluster 3	9.50014e-06	0.000180176	No	No	No	Secreted.	NA	PMID: 9374211, PMID: 10079271	NA	PMID: 24180278
P07358	C8B	Complement component C8 beta chain	Cluster 3	1.23982e-07	4.26e-06	No	No	No	Secreted.	NA	NA	NA	PMID: 24180278
P05155	SERPING1	Plasma protease C1 inhibitor	Cluster 3	0.00657461	0.0268405	No	No	No	Secreted.	NA	PMID: 35416570	PMID: 32485229	PMID: 35132719
Q14624-2	ITIH4	Isoform 2 of Inter-alpha-trypsin inhibitor heavy chain H4	Cluster 3	0.00197656	0.0109603	No	No	No	Secreted.	Liver specific.	PMID: 30958362, PMID: 23254635	PMID: 35021178	NA
P01009	SERPINA1	Alpha-1-antitrypsin	Cluster 3	0.00061372	0.00444142	No	No	No	Secreted. Endoplasmic reticulum, extracellular space, extracellular matrix.	Ubiquitous. Expressed in leukocytes and plasma.	PMID: 35805926, PMID: 27184740, PMID: 35805926, PMID: 27184740, PMID: 15207421	PMID: 34885088, PMID: 34830348, PMID: 27184740	NA
P0C0L5	C4B	Complement C4-B	Cluster 3	0.0143255	0.0483381	No	No	No	Secreted. Synapse, Cell projection, axon, Cell projection, dendrite.	Complement component C4 is expressed at highest levels in the liver, at moderate levels in the adrenal cortex, adrenal medulla, thyroid gland, and the kidney, and at lowest levels in the heart, ovary, small intestine, thymus, pancreas and spleen. The extra-hepatic sites of expression may be important for the local protection and inflammatory response.	PMID: 15920296, PMID: 6538270, PMID: 9374211, PMID: 10079271	PMID: 15920296, PMID: 6538270	PMID: 15920296, PMID: 32669030, PMID: 6552216
P01031	C5	Complement C5	Cluster 3	0.00499264	0.0216219	No	No	No	Secreted.	NA	PMID: 9374211, PMID: 10079271	PMID: 33216044	PMID: 32669030
P01024	C3	Complement C3	Cluster 3	0.000314094	0.00278634	No	No	No	Secreted.	Plasma. The acylation stimulating protein (ASP) is expressed in adipocytes and released into the plasma during both the fasting and postprandial periods.	PMID: 15920296, PMID: 9374211, PMID: 35794654, PMID: 10079271	PMID: 16516157, PMID: 15920296	PMID: 15920296, PMID: 32669030, PMID: 22354735, PMID: 6552216
SYNGO: Synaptic Gene Ontologies and annotations; PMID: Pubmed ID.
