# Supplementary material for: Magnetic transferrin nanoparticles (MTNs) assay as a novel isolation approach for exosomal biomarkers in neurological diseases
Source: Biomater Res. 2023 Feb 16;27:12. doi: 10.1186/s40824-023-00353-2 (PMC9936675; doi:10.1186/s40824-023-00353-2)
Supplement: Supplementary file 7 — Additional file 7: Supplementary Table S7. Functional GO terms and exosomal protein network list in the cluster #1, #2 and #3. [file 40824_2023_353_MOESM7_ESM.xlsx]

## Sheet: Sheet1
Supplementary Table S7. Functional GO terms and exosomal protein network list in the cluster #1, #2 and #3.
GO ID	GO Term	Associated Genes Found	Associated Genes (%)	Cluster #1 (%Genes)	Cluster #2 (%Genes)	Cluster #3 (%Genes)
GO:1903392	negative regulation of adherens junction organization	[APOD, LRP1, THBS1]	10	100	0	0
GO:1902992	negative regulation of amyloid precursor protein catabolic process	[APOE, CLU, PRDX2]	10.3448	100	0	0
GO:1902430	negative regulation of amyloid-beta formation	[APOE, CLU, PRDX2]	13.0435	100	0	0
GO:1900047	negative regulation of hemostasis	[APOE, COMP, F2, FGA, FGB, FGG, HRG, KNG1, PROC, PROS1, SERPINF2, SERPING1, THBS1]	19.1176	46.1538	0	53.8462
GO:0072378	blood coagulation, fibrin clot formation	[F10, F13A1, F2, F7, F9, FBLN1, FGA, FGB, FGG, GP5, KNG1, SERPING1]	32.4324	40.3664	16.1466	48.4397
GO:0072376	protein activation cascade	[F10, F13A1, F2, F7, F9, FBLN1, FGA, FGB, FGG, GP5, KNG1, SERPING1]	32.4324	40.3664	16.1466	48.4397
GO:0071953	elastic fiber	[FBLN1, FBLN5, MFAP4]	60	26.416	79.2481	0
GO:0071682	endocytic vesicle lumen	[APOE, HBA2, HBB, HSP90B1, LTF, MPO, SAA2]	26.9231	57.1429	14.2857	28.5714
GO:0051918	negative regulation of fibrinolysis	[F2, HRG, SERPINF2, THBS1]	30.7692	25	0	75
GO:0051917	regulation of fibrinolysis	[F2, HRG, SERPINF2, THBS1]	19.0476	25	0	75
GO:0051895	negative regulation of focal adhesion assembly	[APOD, LRP1, THBS1]	10.3448	100	0	0
GO:0050819	negative regulation of coagulation	[APOE, F2, FGA, FGB, FGG, HRG, KNG1, PROC, PROCR, PROS1, SERPINF2, SERPING1, THBS1]	18.3099	38.4615	0	61.5385
GO:0050750	low-density lipoprotein particle receptor binding	[APOE, CLU, HSP90B1, PRDX2]	11.7647	100	0	0
GO:0046930	pore complex	[C5, C6, C7, C8B, C8G, C9]	20.6897	83.3333	16.6667	0
GO:0044794	positive regulation by host of viral process	[APOE, KRT17, PPIB, PROC]	20	100	0	0
GO:0044788	modulation by host of viral process	[APOE, KRT17, LTF, PPIB, PROC]	13.8889	100	0	0
GO:0043691	reverse cholesterol transport	[APOE, CLU, LCAT]	12.5	100	0	0
GO:0042827	platelet dense granule	[CLEC3B, ECM1, ITIH3, ITIH4, LGALS3BP, RARRES2, SELENOP]	31.8182	57.1429	14.2857	28.5714
GO:0042744	hydrogen peroxide catabolic process	[CAT, GPX3, HBA2, HBB, HBD, MPO, PRDX1, PRDX2]	16.6667	25	0	75
GO:0042730	fibrinolysis	[F2, FGA, FGB, FGG, HRG, PROS1, SERPINF2, SERPING1, THBS1]	25.7143	33.3333	0	66.6667
GO:0035584	calcium-mediated signaling using intracellular calcium source	[AZU1, CLU, PRDX2, PTPRJ, SELENOP]	13.8889	80	0	20
GO:0034435	cholesterol esterification	[AGT, APOE, LCAT]	13.6364	100	0	0
GO:0034434	sterol esterification	[AGT, APOE, LCAT]	13.6364	100	0	0
GO:0034433	steroid esterification	[AGT, APOE, LCAT]	13.6364	100	0	0
GO:0034374	low-density lipoprotein particle remodeling	[AGT, APOE, MPO]	15.7895	100	0	0
GO:0034369	plasma lipoprotein particle remodeling	[AGT, APOE, LCAT, MPO]	10	100	0	0
GO:0034368	protein-lipid complex remodeling	[AGT, APOE, LCAT, MPO]	10	100	0	0
GO:0034364	high-density lipoprotein particle	[APOE, APOF, AZU1, CLU, LCAT, PON1, SAA2, SAA4]	21.6216	87.5	12.5	0
GO:0034116	positive regulation of heterotypic cell-cell adhesion	[FGA, FGB, FGG]	13.0435	0	0	100
GO:0031639	plasminogen activation	[CLEC3B, ENO1, FGA, FGB, FGG, SERPINF2, THBS1]	23.3333	42.8571	0	57.1429
GO:0031093	platelet alpha granule lumen	[A1BG, AHSG, CFP, CLU, F13A1, FGA, FGB, FGG, HRG, KNG1, PF4, PPBP, PROS1, SERPINA1, SERPINF2, SERPING1, THBS1]	19.3182	52.9412	0	47.0588
GO:0031089	platelet dense granule lumen	[CLEC3B, ECM1, ITIH3, ITIH4, LGALS3BP, RARRES2, SELENOP]	43.75	57.1429	14.2857	28.5714
GO:0030449	regulation of complement activation	[C1QB, C1QC, C1S, C3, C4B_2, C5, C6, C7, C8B, C8G, C9, CFP, CLU, CPN1, F2, IGHV3-13, IGHV3-30, IGHV3-9, IGKV1-17, IGKV1-5, IGKV4-1, IGLV1-47, IGLV3-25, PROS1, SERPING1]	18.9394	56	12	32
GO:0030195	negative regulation of blood coagulation	[APOE, F2, FGA, FGB, FGG, HRG, KNG1, PROC, PROS1, SERPINF2, SERPING1, THBS1]	17.9104	41.6667	0	58.3333
GO:0030169	low-density lipoprotein particle binding	[CDH13, PRDX2, THBS1]	11.1111	100	0	0
GO:0015671	oxygen transport	[HBA2, HBB, HBD]	13.6364	0	0	100
GO:0010875	positive regulation of cholesterol efflux	[APOE, LRP1, PON1]	13.0435	100	0	0
GO:0010874	regulation of cholesterol efflux	[APOE, LRP1, PON1]	10	100	0	0
GO:0010755	regulation of plasminogen activation	[CLEC3B, ENO1, SERPINF2, THBS1]	22.2222	75	0	25
GO:0010642	negative regulation of platelet-derived growth factor receptor signaling pathway	[APOD, LRP1, PTPRJ]	15.7895	100	0	0
GO:0010640	regulation of platelet-derived growth factor receptor signaling pathway	[APOD, F7, LRP1, PTPRJ]	12.1212	100	0	0
GO:0006957	complement activation, alternative pathway	[C3, C5, C7, C8B, C8G, C9, CFP]	38.8889	85.7143	0	14.2857
GO:0005833	hemoglobin complex	[HBA2, HBB, HBD]	15.7895	0	0	100
GO:0005579	membrane attack complex	[C5, C6, C7, C8B, C8G, C9]	54.5455	83.3333	16.6667	0
GO:0005344	oxygen carrier activity	[HBA2, HBB, HBD]	14.2857	0	0	100
GO:0004089	carbonate dehydratase activity	[CA1, CA2, CA6]	16.6667	0	0	100
GO:0001867	complement activation, lectin pathway	[MASP1, MASP2, SERPING1]	18.75	100	0	0
